# Supplementary material for: The multifaceted roles of the transcriptional coactivator TAZ in extravillous trophoblast development of the human placenta
Source: Proc Natl Acad Sci U S A. 2025 Apr 14;122(16):e2426385122. doi: 10.1073/pnas.2426385122 (PMC12037006; doi:10.1073/pnas.2426385122)
Supplement: Supplementary file 2 — Dataset S01 (XLSX) [file pnas.2426385122.sd01.xlsx]

## Sheet: all
gene_id	transcript_id	entrez	gene_name	hgnc_id	baseMean	log2FoldChange	abslog2FoldChange	FoldChange	absFoldChange	lfcSE	stat	pvalue	padj	ntcsi	TAZsi	ntcsi _3 MK05001	Tazsi_3 MK05002	ntcsi _6 MK05003	TAZsi _6 MK05004	ntcsi _7 MK05005	TAZsi _7 MK05006
ENSG00000164707.15	ENST00000422620.1	26266	SLC13A4	HGNC:15827	1397.7	2.07126	2.07126	4.20255	4.20255	0.217626	9.51754	1.77325e-21	3.42114e-17	533.35	2262.04	479.179	3199.19	402.859	1869.59	718.013	1717.34
ENSG00000197594.13	ENST00000647981.1	5167	ENPP1	HGNC:3356	825.865	1.90828	1.90828	3.75361	3.75361	0.20669	9.23255	2.64272e-20	2.5493e-16	326.3	1325.43	400.729	2003.96	285.992	1310.58	292.179	661.757
ENSG00000173868.12	ENST00000503902.1	162466	PHOSPHO1	HGNC:16815	4667.5	1.75393	1.75393	3.37276	3.37276	0.192871	9.09381	9.56286e-20	6.14988e-16	2192.82	7142.18	2424.52	11273.1	821.869	3275.98	3332.08	6877.44
ENSG00000265763.4	ENST00000591025.1	118738	ZNF488	HGNC:23535	2029.33	1.60955	1.60955	3.05157	3.05157	0.183743	8.75981	1.95576e-18	9.43313e-15	960.286	3098.38	1172.5	5023.66	654.645	2092.83	1053.71	2178.66
ENSG00000068831.19	ENST00000419843.1	10235	RASGRP2	HGNC:9879	318.032	1.82863	1.82863	3.552	3.552	0.221885	8.24134	1.70291e-16	5.4757e-13	133.232	502.831	201.425	902.545	76.0111	320.901	122.259	285.049
ENSG00000124429.18	ENST00000373145.3	79983	POF1B	HGNC:13711	923.56	1.8107	1.8107	3.50813	3.50813	0.222877	8.12422	4.50248e-16	9.65181e-13	385.118	1462	512.043	2759.64	172.925	696.68	470.387	929.683
ENSG00000171476.22	ENST00000506661.2	84525	HOPX	HGNC:24961	2974.87	1.73072	1.73072	3.31893	3.31893	0.212777	8.13396	4.15503e-16	9.65181e-13	1373.26	4576.48	1572.17	8037.24	482.67	1843.55	2064.94	3848.66
ENSG00000131620.17	ENST00000525494.1	55107	ANO1	HGNC:21625	3348.5	1.37083	1.37083	2.5862	2.5862	0.168502	8.13539	4.10621e-16	9.65181e-13	1768.5	4928.51	2326.99	8022.96	1491.72	3974.52	1486.79	2788.04
ENSG00000135636.14	ENST00000468173.1	8291	DYSF	HGNC:3097	9690.91	1.35142	1.35142	2.55163	2.55163	0.166846	8.09981	5.50458e-16	1.062e-12	5222.61	14159.2	5993.98	21440.8	4949.27	11926.3	4724.59	9110.49
ENSG00000108244.17	ENST00000585006.1	25984	KRT23	HGNC:6438	12693.2	1.60945	1.60945	3.05136	3.05136	0.199337	8.07401	6.8026e-16	1.19311e-12	5767.35	19619	6839.96	34780.1	3932.62	11083.6	6529.46	12993.4
ENSG00000092068.20	ENST00000525062.1	23428	SLC7A8	HGNC:11066	12860.1	1.39307	1.39307	2.62637	2.62637	0.173962	8.00787	1.16709e-15	1.87638e-12	6593.94	19126.3	10122.1	35715.3	4086.54	11728.2	5573.15	9935.42
ENSG00000092445.12	ENST00000568490.1	7301	TYRO3	HGNC:12446	3441.63	1.38611	1.38611	2.61373	2.61373	0.17426	7.95428	1.80176e-15	2.67395e-12	1869.85	5013.41	2464.8	8001.54	1108.81	3425.73	2035.92	3612.97
ENSG00000203783.5	ENST00000368744.4	574414	PRR9	HGNC:32057	208.794	1.955	1.955	3.87717	3.87717	0.247429	7.90127	2.76074e-15	3.80449e-12	88.053	329.534	54.0667	335.522	59.8587	189.75	150.234	463.33
ENSG00000189120.5	ENST00000342234.3	80320	SP6	HGNC:14530	11130.6	1.51156	1.51156	2.85117	2.85117	0.193352	7.81763	5.38281e-15	6.92336e-12	5628.32	16632.9	6422.27	26514.4	3525.01	11312.4	6937.69	12071.8
ENSG00000176387.7	ENST00000566606.1	3291	HSD11B2	HGNC:5209	2231.76	1.55335	1.55335	2.93497	2.93497	0.1992	7.79793	6.29327e-15	7.58851e-12	1076.47	3387.06	1471.46	5560.08	747.759	2843.46	1010.19	1757.63
ENSG00000173805.16	ENST00000310778.5	9001	HAP1	HGNC:4812	520.511	1.66609	1.66609	3.17353	3.17353	0.21447	7.7684	7.94853e-15	8.72699e-12	250.298	790.725	271.393	1226.85	116.867	412.055	362.633	733.271
ENSG00000173638.19	ENST00000651099.1	6573	SLC19A1	HGNC:10937	2459.12	1.35285	1.35285	2.55416	2.55416	0.174216	7.76535	8.14212e-15	8.72699e-12	1370.61	3547.63	1312.44	4658.56	1169.62	2973.68	1629.78	3010.64
ENSG00000268089.3	ENST00000598523.3	55879	GABRQ	HGNC:14454	115.471	3.14902	3.14902	8.87055	8.87055	0.407817	7.72165	1.14831e-14	1.11278e-11	19.5451	211.397	49.8261	584.359	5.70083	30.6948	3.10828	19.1376
ENSG00000018408.15	ENST00000474080.1	25937	WWTR1	HGNC:24042	7725.52	-1.34933	1.34933	-2.54794	2.54794	0.174759	-7.72107	1.15355e-14	1.11278e-11	10974.1	4476.92	11715.5	3122.7	8932.25	3816.39	12274.6	6491.66
ENSG00000011347.10	ENST00000545053.1	9066	SYT7	HGNC:11514	1776.6	1.35628	1.35628	2.56025	2.56025	0.176603	7.67986	1.59263e-14	1.46317e-11	967.911	2585.29	1090.87	3895.73	736.357	1854.71	1076.5	2005.42
ENSG00000137868.19	ENST00000573391.1	64220	STRA6	HGNC:30650	3186.78	1.47088	1.47088	2.77192	2.77192	0.19226	7.6505	2.00192e-14	1.6093e-11	1632.56	4741.01	1785.26	7188.74	1259.88	3795	1852.54	3239.28
ENSG00000136826.15	ENST00000420475.1	9314	KLF4	HGNC:6348	5474.1	1.21996	1.21996	2.32941	2.32941	0.159417	7.65268	1.96828e-14	1.6093e-11	3181.9	7766.3	3551.44	10992.7	3293.18	7403.97	2701.1	4902.24
ENSG00000130829.18	ENST00000342782.4	1852	DUSP9	HGNC:3076	3950.83	1.179	1.179	2.26419	2.26419	0.15397	7.65731	1.89867e-14	1.6093e-11	2393.44	5508.22	2878.25	7193.84	1990.54	5326.02	2311.53	4004.79
ENSG00000269526.1	ENST00000602168.1	147664	ERVV-1	HGNC:26501	3062.85	1.56216	1.56216	2.95295	2.95295	0.205077	7.6174	2.58842e-14	1.99754e-11	1575.15	4550.55	1477.82	6704.33	853.224	2766.26	2394.41	4181.05
ENSG00000160867.15	ENST00000513423.1	2264	FGFR4	HGNC:3691	1007.35	1.74797	1.74797	3.35885	3.35885	0.230461	7.58468	3.33319e-14	2.40412e-11	436.526	1578.17	619.116	3025.82	190.028	833.411	500.433	875.292
ENSG00000152137.8	ENST00000675573.1	26353	HSPB8	HGNC:30171	32709.1	1.37765	1.37765	2.59844	2.59844	0.181665	7.58346	3.3645e-14	2.40412e-11	17371.3	48046.8	20165.8	77413.9	12560.8	32716	19387.4	34010.5
ENSG00000141579.7	ENST00000572562.1	79755	ZNF750	HGNC:25843	867.16	1.44873	1.44873	2.72968	2.72968	0.192047	7.54362	4.57119e-14	3.14971e-11	443.017	1291.3	585.192	2193.64	286.942	836.202	456.917	844.067
ENSG00000167676.4	ENST00000633942.1	729359	PLIN4	HGNC:29393	672.024	1.43827	1.43827	2.70995	2.70995	0.191067	7.52755	5.16999e-14	3.32482e-11	368.9	975.147	446.315	1521.58	121.618	379.5	538.769	1024.36
ENSG00000135111.16	ENST00000552054.1	6926	TBX3	HGNC:11602	12103.3	1.25763	1.25763	2.39103	2.39103	0.167009	7.53032	5.06176e-14	3.32482e-11	6820.26	17386.3	8345.35	27427.2	5641.92	13406.2	6473.52	11325.4
ENSG00000095596.12	ENST00000625202.1	1592	CYP26A1	HGNC:2603	1065.91	-1.52015	1.52015	-2.86821	2.86821	0.20295	-7.49028	6.87294e-14	4.27741e-11	1629.09	502.716	1749.22	429.346	2763	862.246	375.066	216.557
ENSG00000176531.10	ENST00000601646.1	653583	PHLDB3	HGNC:30499	1099.15	1.38989	1.38989	2.62058	2.62058	0.186443	7.45475	9.00404e-14	5.42859e-11	594.943	1603.36	591.553	2191.6	530.177	1401.73	663.1	1216.75
ENSG00000137869.15	ENST00000492852.1	1588	CYP19A1	HGNC:2594	81724	1.30854	1.30854	2.4769	2.4769	0.175791	7.4437	9.79037e-14	5.7238e-11	43985.6	119462	63870.7	211583	30701.8	85309.3	37384.3	61495
ENSG00000180758.12	ENST00000466131.1	80045	GPR157	HGNC:23687	1988.9	1.49495	1.49495	2.81855	2.81855	0.20161	7.4151	1.21537e-13	6.8827e-11	1077.14	2900.65	1014.54	3891.65	610.939	2130.04	1605.95	2680.27
ENSG00000126353.3	ENST00000578085.1	1236	CCR7	HGNC:1608	714.589	1.37433	1.37433	2.59247	2.59247	0.185431	7.41152	1.24861e-13	6.8827e-11	378.641	1050.54	471.758	1713.31	285.992	668.775	378.174	769.531
ENSG00000125144.14	ENST00000568675.1	4495	MT1G	HGNC:7399	1025.52	1.33067	1.33067	2.5152	2.5152	0.181034	7.35039	1.97635e-13	1.03054e-10	583.307	1467.72	486.6	1530.76	580.534	1679.84	682.786	1192.57
ENSG00000165072.10	ENST00000460688.1	256691	MAMDC2	HGNC:23673	45158.5	-1.21125	1.21125	-2.31538	2.31538	0.165214	-7.33137	2.27806e-13	1.1566e-10	62105.5	28211.5	64044.6	21385.7	53103.2	21021.3	69168.6	42227.5
ENSG00000184828.10	ENST00000588028.1	201501	ZBTB7C	HGNC:31700	411.2	1.81853	1.81853	3.52721	3.52721	0.248309	7.32364	2.41342e-13	1.1939e-10	185.355	637.046	201.425	985.15	88.3628	433.448	266.276	492.54
ENSG00000187621.15	ENST00000495696.1	27004	TCL6	HGNC:13463	3881.35	1.27779	1.27779	2.42467	2.42467	0.175094	7.29774	2.92645e-13	1.4115e-10	2205.3	5557.4	3239.76	9693.43	1150.62	3346.67	2225.53	3632.11
ENSG00000064763.11	ENST00000547759.1	55711	FAR2	HGNC:25531	3043.78	1.48788	1.48788	2.80476	2.80476	0.204146	7.2883	3.13891e-13	1.47705e-10	1567.26	4520.29	1372.87	6428.97	1374.85	3613.62	1954.07	3518.29
ENSG00000180875.5	ENST00000318160.5	64388	GREM2	HGNC:17655	1267.15	1.52725	1.52725	2.88237	2.88237	0.210917	7.24103	4.45304e-13	2.04554e-10	585.028	1949.28	750.572	3587.74	475.069	1290.11	529.444	969.972
ENSG00000035499.13	ENST00000512452.1	55789	DEPDC1B	HGNC:24902	1357.07	1.22496	1.22496	2.33749	2.33749	0.169474	7.22802	4.90096e-13	2.19894e-10	808.235	1905.9	919.133	2704.57	525.426	1318.95	980.145	1694.18
ENSG00000180438.15	ENST00000636198.1	348825	TPRXL	HGNC:32178	526.96	1.48555	1.48555	2.80023	2.80023	0.206634	7.18926	6.51446e-13	2.85644e-10	263.628	790.293	300.017	1159.54	254.637	782.253	236.229	429.084
ENSG00000021826.17	ENST00000479988.1	1373	CPS1	HGNC:2323	268.273	2.13869	2.13869	4.40362	4.40362	0.298281	7.17004	7.49766e-13	3.12647e-10	140.357	396.19	37.1046	262.095	16.1523	111.618	367.813	814.857
ENSG00000145113.22	ENST00000478685.1	4585	MUC4	HGNC:7514	166.379	1.84387	1.84387	3.58973	3.58973	0.257241	7.16789	7.61644e-13	3.12647e-10	77.0134	255.744	67.8483	206.005	17.1025	94.8749	146.089	466.352
ENSG00000153071.15	ENST00000507990.1	1601	DAB2	HGNC:2662	37078.9	1.2993	1.2993	2.4611	2.4611	0.181178	7.17142	7.42232e-13	3.12647e-10	20643.9	53513.9	25444.2	83423.7	15160.4	43475	21327	33642.8
ENSG00000164236.12	ENST00000504806.5	651746	ANKRD33B	HGNC:35240	452.442	1.40329	1.40329	2.64504	2.64504	0.196102	7.15592	8.31115e-13	3.34056e-10	250.784	654.1	187.643	703.679	308.795	649.242	255.915	609.38
ENSG00000129422.14	ENST00000518891.1	57509	MTUS1	HGNC:29789	3763.06	1.26458	1.26458	2.40257	2.40257	0.176868	7.14984	8.6882e-13	3.42085e-10	2184.09	5342.03	2235.82	7676.22	1487.92	3526.19	2828.54	4823.67
ENSG00000240583.13	ENST00000651610.1	358	AQP1	HGNC:633	718.282	-1.17751	1.17751	-2.26186	2.26186	0.164966	-7.1379	9.47685e-13	3.58504e-10	993.485	443.08	792.978	293.709	1336.84	582.272	850.633	453.258
ENSG00000260034.1	ENST00000565214.1	100506655	LCMT1-AS2	HGNC:51178	8345.07	1.15199	1.15199	2.2222	2.2222	0.161387	7.13804	9.46701e-13	3.58504e-10	4974.38	11715.8	5924.01	17778.6	4619.57	9893.97	4379.57	7474.73
ENSG00000064270.13	ENST00000566874.1	9914	ATP2C2	HGNC:29103	1271.51	1.29833	1.29833	2.45944	2.45944	0.182547	7.1123	1.14129e-12	4.15451e-10	735.599	1807.41	929.734	2742.31	405.709	1231.51	871.355	1448.41
ENSG00000176170.14	ENST00000587167.1	8877	SPHK1	HGNC:11240	1725.13	1.28671	1.28671	2.4397	2.4397	0.180904	7.11265	1.13835e-12	4.15451e-10	970.782	2479.48	1033.63	3532.67	901.681	2239.79	977.037	1665.98
ENSG00000170873.19	ENST00000472084.2	9788	MTSS1	HGNC:20443	428.82	1.80841	1.80841	3.50255	3.50255	0.255673	7.07312	1.5149e-12	5.21911e-10	180.84	676.8	166.44	1031.04	160.573	605.525	215.508	393.831
ENSG00000189052.7	ENST00000301408.7	93659	CGB5	HGNC:16452	12185.4	1.35861	1.35861	2.56437	2.56437	0.19208	7.07314	1.51463e-12	5.21911e-10	6993.15	17377.7	6898.27	26203.4	2924.53	8101.58	11156.7	17828.2
ENSG00000127954.12	ENST00000414498.1	79689	STEAP4	HGNC:21923	2041.23	1.18274	1.18274	2.27007	2.27007	0.167139	7.07638	1.47973e-12	5.21911e-10	1224.2	2858.26	1362.27	3621.4	1124.01	3016.47	1186.33	1936.92
ENSG00000196411.10	ENST00000492878.1	2050	EPHB4	HGNC:3395	2842.43	1.30578	1.30578	2.47218	2.47218	0.184808	7.06564	1.59881e-12	5.41155e-10	1538.2	4146.66	1810.7	6694.13	1417.61	3359.69	1386.29	2386.15
ENSG00000205358.4	ENST00000569155.1	4496	MT1H	HGNC:7400	813.246	1.33224	1.33224	2.51793	2.51793	0.189103	7.04503	1.85419e-12	6.16775e-10	464.491	1162	361.504	1180.96	469.368	1343.13	562.599	961.914
ENSG00000137709.10	ENST00000529039.1	25833	POU2F3	HGNC:19864	332.832	1.58352	1.58352	2.99699	2.99699	0.225632	7.01813	2.24851e-12	7.19676e-10	162.025	503.639	152.659	728.155	128.269	326.481	205.147	456.28
ENSG00000214336.5	ENST00000428390.3	344167	FOXI3	HGNC:35123	426.144	1.50875	1.50875	2.84563	2.84563	0.21503	7.01647	2.27545e-12	7.19676e-10	213.44	638.848	249.131	1007.59	153.922	468.794	237.266	440.164
ENSG00000178726.7	ENST00000377103.3	7056	THBD	HGNC:11784	304.892	1.45533	1.45533	2.7422	2.7422	0.207286	7.02089	2.20461e-12	7.19676e-10	168.055	441.729	128.276	450.762	116.867	338.573	259.024	535.852
ENSG00000124466.9	ENST00000595970.1	27076	LYPD3	HGNC:24880	3354.23	1.2906	1.2906	2.4463	2.4463	0.184142	7.00875	2.40461e-12	7.48261e-10	1909.82	4798.64	1983.5	7243.81	1185.77	2798.81	2560.19	4353.29
ENSG00000110723.12	ENST00000531386.1	23086	EXPH5	HGNC:30578	3107.43	0.977117	0.977117	1.96853	1.96853	0.139474	7.00571	2.45729e-12	7.52517e-10	2093.32	4121.54	1876.43	4316.92	2415.25	4534.46	1988.26	3513.25
ENSG00000196482.18	ENST00000459825.1	2104	ESRRG	HGNC:3474	3177.64	1.0739	1.0739	2.10512	2.10512	0.153385	7.00134	2.53525e-12	7.64258e-10	1956.23	4399.04	2713.93	7216.28	1742.55	3574.55	1412.2	2406.3
ENSG00000138030.13	ENST00000464371.1	3795	KHK	HGNC:6315	459.984	1.43187	1.43187	2.69796	2.69796	0.204869	6.98919	2.76472e-12	8.2061e-10	248.233	671.734	356.204	1118.75	114.967	400.893	273.529	495.562
ENSG00000204060.7	ENST00000641094.1	100132074	FOXO6	HGNC:24814	1089.82	1.35551	1.35551	2.55888	2.55888	0.19423	6.97891	2.97478e-12	8.69582e-10	617.06	1562.58	745.272	2313.98	339.199	1121.76	766.71	1252
ENSG00000138449.11	ENST00000440626.1	30061	SLC40A1	HGNC:10909	13745.1	1.2622	1.2622	2.39862	2.39862	0.181074	6.97063	3.15526e-12	9.08574e-10	7602.38	19887.8	11179.1	32874	5944.06	18074.6	5684.01	8714.64
ENSG00000104827.12	ENST00000357383.4	1082	CGB3	HGNC:1886	8636.95	1.37832	1.37832	2.59965	2.59965	0.197887	6.96518	3.27995e-12	9.3059e-10	4833.97	12439.9	4523.58	19116.6	1812.86	4504.7	8165.46	13698.5
ENSG00000078114.19	ENST00000464278.1	10529	NEBL	HGNC:16932	1346.84	1.15152	1.15152	2.22147	2.22147	0.165583	6.95432	3.54254e-12	1e-09	815.202	1878.47	933.975	2548.54	779.113	1863.08	732.518	1223.8
ENSG00000164877.19	ENST00000490608.1	79778	MICALL2	HGNC:29672	2090.55	1.07276	1.07276	2.10345	2.10345	0.154336	6.9508	3.6321e-12	1e-09	1347.94	2833.16	1592.32	3807	914.983	2166.31	1536.53	2526.16
ENSG00000137460.8	ENST00000260008.3	85462	FHDC1	HGNC:29363	14296.8	1.15209	1.15209	2.22235	2.22235	0.166188	6.93244	4.1364e-12	1.12399e-09	8561.45	20032.2	11302.1	32288.7	5998.22	14679.6	8384.07	13128.4
ENSG00000131459.13	ENST00000503228.1	9945	GFPT2	HGNC:4242	1836.77	1.43759	1.43759	2.70868	2.70868	0.207649	6.92319	4.4159e-12	1.18328e-09	881.548	2792	1252.01	5153.17	720.205	2155.15	672.425	1067.67
ENSG00000213030.5	ENST00000448456.3	94115	CGB8	HGNC:16453	8935.84	1.29396	1.29396	2.45201	2.45201	0.187574	6.89842	5.25827e-12	1.37092e-09	5253.74	12617.9	4886.14	17970.3	2711.69	6762.17	8163.38	13121.3
ENSG00000268964.3	ENST00000601417.3	100271846	ERVV-2	HGNC:39051	2336.76	1.23694	1.23694	2.35697	2.35697	0.179303	6.89858	5.25257e-12	1.37092e-09	1276.42	3397.11	1846.75	6344.33	899.781	1976.56	1082.72	1870.45
ENSG00000188338.15	ENST00000417121.2	10991	SLC38A3	HGNC:18044	1020.03	1.3024	1.3024	2.46639	2.46639	0.189093	6.88761	5.67391e-12	1.45956e-09	571.217	1468.84	563.989	2106.96	496.922	1020.37	652.739	1279.2
ENSG00000104783.14	ENST00000599107.1	3783	KCNN4	HGNC:6293	1798.2	1.3702	1.3702	2.58506	2.58506	0.200047	6.84937	7.41764e-12	1.85855e-09	959.932	2636.48	1096.17	4389.32	601.437	1570.09	1182.18	1950.02
ENSG00000076356.7	ENST00000486969.1	5362	PLXNA2	HGNC:9100	1348.35	1.44741	1.44741	2.72719	2.72719	0.211554	6.84183	7.81883e-12	1.93396e-09	663.032	2033.68	719.829	3435.79	766.761	1700.31	502.506	964.936
ENSG00000119508.18	ENST00000330847.1	8013	NR4A3	HGNC:7982	322.858	1.73485	1.73485	3.32845	3.32845	0.25417	6.82557	8.75788e-12	2.13881e-09	157.703	488.013	102.833	581.3	110.216	396.242	260.06	486.497
ENSG00000074527.13	ENST00000674466.1	59277	NTN4	HGNC:13658	757.175	-1.27626	1.27626	-2.4221	2.4221	0.187277	-6.81482	9.43824e-12	2.27615e-09	1072.18	442.167	1260.5	356.939	1054.65	503.209	901.402	466.352
ENSG00000058668.15	ENST00000484746.1	493	ATP2B4	HGNC:817	10266.2	1.10562	1.10562	2.15191	2.15191	0.163632	6.75673	1.41143e-11	3.32082e-09	6396.11	14136.2	6773.17	19665.3	5283.72	11316.2	7131.44	11427.1
ENSG00000140254.12	ENST00000558976.1	90527	DUOXA1	HGNC:26507	86.5432	2.09468	2.09468	4.2713	4.2713	0.310823	6.73913	1.59336e-11	3.7037e-09	32.9064	140.18	27.5634	158.073	26.6039	102.316	44.552	160.151
ENSG00000280109.3	ENST00000414699.1	191585	PLAC4	HGNC:14616	29023.2	1.11332	1.11332	2.16343	2.16343	0.165616	6.72231	1.78863e-11	4.10809e-09	17883.6	40162.9	19397.2	57466.1	15286.8	32925.3	18966.7	30097.3
ENSG00000177707.11	ENST00000485506.1	25945	NECTIN3	HGNC:17664	7415.76	1.14873	1.14873	2.21719	2.21719	0.171062	6.71528	1.877e-11	4.26036e-09	4443.09	10388.4	5521.16	16476.3	3228.57	7590	4579.54	7099.03
ENSG00000120149.9	ENST00000507785.2	4488	MSX2	HGNC:7392	4459.73	1.18236	1.18236	2.26948	2.26948	0.177195	6.67265	2.51224e-11	5.63588e-09	2588.52	6330.95	3166.61	10284.9	2087.45	4699.1	2511.49	4008.82
ENSG00000167653.5	ENST00000301258.5	8000	PSCA	HGNC:9500	581.825	1.56664	1.56664	2.96214	2.96214	0.234988	6.66688	2.613e-11	5.79455e-09	262.339	901.311	413.451	1852	131.119	464.143	242.446	387.787
ENSG00000095585.17	ENST00000495266.1	29760	BLNK	HGNC:14211	1529.05	1.3651	1.3651	2.57593	2.57593	0.204947	6.66072	2.72491e-11	5.93891e-09	801.208	2256.89	935.035	3673.41	670.798	1847.27	797.792	1249.99
ENSG00000082397.17	ENST00000582592.1	23136	EPB41L3	HGNC:3380	6439.19	1.14287	1.14287	2.2082	2.2082	0.171604	6.65993	2.73966e-11	5.93891e-09	3865.69	9012.68	4255.36	13459.6	3516.46	7306.3	3825.26	6272.08
ENSG00000138162.19	ENST00000465600.1	10579	TACC2	HGNC:11523	8751.44	1.14014	1.14014	2.20403	2.20403	0.171297	6.65595	2.81482e-11	6e-09	5113.8	12389.1	6437.11	19539.8	5358.78	12107.7	3545.51	5519.68
ENSG00000186417.14	ENST00000612989.1	342035	GLDN	HGNC:29514	4151.57	1.14052	1.14052	2.20461	2.20461	0.171618	6.64571	3.01767e-11	6.39778e-09	2436.7	5866.45	3256.72	10026.9	1910.73	4131.71	2142.64	3440.73
ENSG00000168065.16	ENST00000416590.1	55867	SLC22A11	HGNC:18120	2691.21	1.23946	1.23946	2.3611	2.3611	0.186608	6.64204	3.09366e-11	6.48762e-09	1528.7	3853.73	1573.23	5813	1696	3404.34	1316.88	2343.85
ENSG00000184012.12	ENST00000489201.1	7113	TMPRSS2	HGNC:11876	454.202	1.59067	1.59067	3.01189	3.01189	0.239978	6.62838	3.39381e-11	7e-09	199.782	708.622	270.333	1391.04	131.119	382.29	197.894	352.534
ENSG00000165795.23	ENST00000557167.1	57447	NDRG2	HGNC:14460	763.221	1.34607	1.34607	2.54218	2.54218	0.204302	6.5886	4.43992e-11	9.1127e-09	405.374	1121.07	437.834	1665.37	444.665	1146.87	333.622	550.96
ENSG00000237289.10	ENST00000411560.1	1159	CKMT1B	HGNC:1995	224.666	1.54785	1.54785	2.92381	2.92381	0.23692	6.53321	6.43749e-11	1.30735e-08	120.164	329.168	86.9307	331.443	79.8116	275.323	193.75	380.737
ENSG00000118762.8	ENST00000502363.1	5311	PKD2	HGNC:9009	1606.68	-1.10277	1.10277	-2.14766	2.14766	0.169453	-6.50778	7.62703e-11	1.53279e-08	2205.17	1008.2	2308.96	832.177	2811.46	1243.61	1495.08	948.82
ENSG00000197885.11	ENST00000416026.2	28512	NKIRAS1	HGNC:17899	753.36	1.19601	1.19601	2.29106	2.29106	0.184226	6.4921	8.46494e-11	1.68365e-08	443.392	1063.33	516.284	1638.86	314.496	680.867	499.397	870.256
ENSG00000154721.15	ENST00000471689.1	58494	JAM2	HGNC:14686	5212.5	-1.06543	1.06543	-2.0928	2.0928	0.165133	-6.45197	1.10407e-10	2.17355e-08	6969.01	3455.99	6562.21	2228.32	6836.24	3692.68	7508.57	4446.97
ENSG00000175182.15	ENST00000487702.1	131408	FAM131A	HGNC:28308	1021.55	1.09326	1.09326	2.13356	2.13356	0.169601	6.4461	1.14762e-10	2.23647e-08	629.722	1413.38	787.677	2191.6	514.025	1059.44	587.465	989.11
ENSG00000171791.13	ENST00000589955.2	596	BCL2	HGNC:990	683.069	1.30065	1.30065	2.46339	2.46339	0.202007	6.43861	1.2057e-10	2.32615e-08	388.445	977.693	378.467	1360.45	315.446	798.066	471.423	774.568
ENSG00000242950.7	ENST00000603252.1	30816	ERVW-1	HGNC:13525	17640.8	1.11008	1.11008	2.15857	2.15857	0.17341	6.40148	1.53875e-10	2.93932e-08	10669	24612.6	12356.9	38992	8617.75	17337	11032.3	17508.9
ENSG00000160145.15	ENST00000462213.2	8997	KALRN	HGNC:4814	410.206	1.42309	1.42309	2.6816	2.6816	0.222648	6.39166	1.64092e-10	3.1e-08	212.93	607.482	210.966	901.525	218.532	543.206	209.291	377.715
ENSG00000187741.15	ENST00000567943.1	2175	FANCA	HGNC:3582	925.976	1.3567	1.3567	2.56098	2.56098	0.212531	6.38351	1.73073e-10	3.21067e-08	485.927	1366.03	540.667	2250.75	421.861	1044.55	495.253	802.77
ENSG00000158555.15	ENST00000531441.1	81544	GDPD5	HGNC:28804	4306.81	1.03573	1.03573	2.05015	2.05015	0.162214	6.38498	1.71416e-10	3.21067e-08	2747.93	5865.69	3274.74	8677.69	2222.37	4736.31	2746.69	4183.07
ENSG00000158014.15	ENST00000498060.1	7780	SLC30A2	HGNC:11013	5097.82	1.1874	1.1874	2.27742	2.27742	0.186057	6.38194	1.74859e-10	3.21291e-08	3080.6	7115.05	3943.69	10425.7	1998.14	6161.29	3299.96	4758.2
ENSG00000184232.9	ENST00000534735.1	220323	OAF	HGNC:28752	2024.14	1.31277	1.31277	2.48417	2.48417	0.205794	6.37901	1.78231e-10	3.21366e-08	1128.97	2919.32	970.019	4196.58	1103.11	2168.17	1313.77	2393.2
ENSG00000005001.10	ENST00000570950.1	64063	PRSS22	HGNC:14368	1560.29	-1.22327	1.22327	-2.33475	2.33475	0.191726	-6.3803	1.76744e-10	3.21366e-08	2104.27	1016.3	1412.09	378.355	1695.05	858.525	3205.67	1812.03
ENSG00000204991.11	ENST00000565628.1	84501	SPIRE2	HGNC:30623	1357.46	1.20492	1.20492	2.30524	2.30524	0.189477	6.3592	2.02813e-10	3.62304e-08	784.336	1930.59	879.908	2911.6	724.005	1719.84	749.096	1160.34
ENSG00000177169.10	ENST00000540568.1	8408	ULK1	HGNC:12558	8612.3	1.07791	1.07791	2.11098	2.11098	0.169804	6.34799	2.1815e-10	3.86126e-08	5291.95	11932.7	6216.6	18328.3	4870.41	10121.9	4788.83	7347.82
ENSG00000197535.14	ENST00000561810.1	4644	MYO5A	HGNC:7602	1502.69	1.38315	1.38315	2.60837	2.60837	0.217938	6.34653	2.20221e-10	3.86248e-08	803.58	2201.81	839.623	3521.45	556.781	1582.18	1014.34	1501.8
ENSG00000135046.14	ENST00000491192.1	301	ANXA1	HGNC:533	102423	1.04563	1.04563	2.06426	2.06426	0.165861	6.30423	2.89626e-10	5.03401e-08	64254.6	140592	74704.2	217462	53027.2	102482	65032.5	101831
ENSG00000133216.16	ENST00000490436.1	2048	EPHB2	HGNC:3393	8513.83	-1.0739	1.0739	-2.10512	2.10512	0.17052	-6.29779	3.0191e-10	5.2e-08	11731.2	5296.51	11855.4	4321	17316.3	7420.71	6021.78	4147.82
ENSG00000085465.13	ENST00000481495.1	5016	OVGP1	HGNC:8524	488.324	1.37398	1.37398	2.59184	2.59184	0.218308	6.29376	3.09868e-10	5.29052e-08	269.053	707.595	253.371	1004.53	200.479	532.044	353.308	586.214
ENSG00000155760.2	ENST00000286201.2	8324	FZD7	HGNC:4045	475.62	1.22329	1.22329	2.33478	2.33478	0.19449	6.28972	3.1804e-10	5.38241e-08	294.57	656.67	252.311	744.472	178.626	465.073	452.773	760.466
ENSG00000026559.14	ENST00000447736.1	3755	KCNG1	HGNC:6248	392.29	1.19881	1.19881	2.2955	2.2955	0.190693	6.28659	3.24507e-10	5.4441e-08	233.548	551.032	266.093	767.928	201.429	464.143	233.121	421.026
ENSG00000133639.6	ENST00000552315.1	694	BTG1	HGNC:1130	8372.08	1.20597	1.20597	2.30693	2.30693	0.192718	6.2577	3.90704e-10	6.5e-08	4716.49	12027.7	5463.91	20431.2	3813.85	7943.45	4871.71	7708.41
ENSG00000181652.19	ENST00000466157.2	285973	ATG9B	HGNC:21899	1040.02	1.24799	1.24799	2.37511	2.37511	0.199535	6.25451	3.98761e-10	6.57547e-08	608.804	1471.23	553.388	2088.6	874.127	1490.09	398.896	835.002
ENSG00000130222.11	ENST00000494726.1	10912	GADD45G	HGNC:4097	5674.64	0.937226	0.937226	1.91484	1.91484	0.150168	6.24116	4.34334e-10	7.1e-08	3817.81	7531.47	4938.09	11194.6	2893.17	5992.93	3622.18	5406.87
ENSG00000165507.9	ENST00000448778.1	11067	DEPP1	HGNC:23355	2054.75	1.04042	1.04042	2.05683	2.05683	0.167102	6.22629	4.77615e-10	7.74338e-08	1291.9	2817.6	1495.84	4144.57	1363.45	2706.73	1016.41	1601.51
ENSG00000135549.15	ENST00000368446.1	5570	PKIB	HGNC:9018	2598.3	1.05678	1.05678	2.08029	2.08029	0.170172	6.21009	5.29537e-10	8.51364e-08	1704.44	3492.17	1448.14	3883.49	1483.17	3370.85	2182.01	3222.16
ENSG00000148798.11	ENST00000369849.9	9118	INA	HGNC:6057	110.261	1.92762	1.92762	3.80427	3.80427	0.310892	6.20029	5.63595e-10	8.98631e-08	43.4892	177.033	41.3451	262.095	45.6066	169.287	43.5159	99.7168
ENSG00000108786.11	ENST00000225929.5	3292	HSD17B1	HGNC:5210	20600.9	1.01288	1.01288	2.01794	2.01794	0.164122	6.17152	6.76347e-10	1.06182e-07	12916.9	28284.9	16321.8	44872.3	12864.9	25652.5	9564.18	14330
ENSG00000110080.19	ENST00000533826.1	6484	ST3GAL4	HGNC:10864	4031.32	0.991123	0.991123	1.98773	1.98773	0.1606	6.17138	6.76949e-10	1.06182e-07	2596.42	5466.22	3151.77	8497.18	2188.17	3928.94	2449.33	3972.56
ENSG00000174327.7	ENST00000575844.1	201232	SLC16A13	HGNC:31037	456.39	1.35912	1.35912	2.56529	2.56529	0.220656	6.15947	7.29904e-10	1.13556e-07	258.057	654.722	179.162	766.908	294.543	648.312	300.467	548.946
ENSG00000245848.3	ENST00000498907.3	1050	CEBPA	HGNC:1833	16316	0.94298	0.94298	1.9225	1.9225	0.153126	6.15821	7.35733e-10	1.13556e-07	11268.7	21363.3	12541.3	28156.3	6999.67	15295.3	14264.9	20638.4
ENSG00000137857.17	ENST00000558744.1	53905	DUOX1	HGNC:3062	138.859	2.02783	2.02783	4.07791	4.07791	0.330104	6.143	8.0976e-10	1.23e-07	57.7142	220.004	34.9843	313.086	30.4044	116.268	107.754	230.658
ENSG00000139263.12	ENST00000548968.1	121227	LRIG3	HGNC:30991	183.395	1.67398	1.67398	3.19094	3.19094	0.272501	6.14303	8.0962e-10	1.23e-07	76.4651	290.324	116.614	599.657	47.5069	141.382	65.2739	129.934
ENSG00000213231.13	ENST00000556665.1	9623	TCL1B	HGNC:11649	225.932	1.47864	1.47864	2.78687	2.78687	0.24076	6.14158	8.1704e-10	1.2315e-07	117.872	333.993	168.561	551.725	61.759	230.676	123.295	219.578
ENSG00000184545.11	ENST00000528778.1	1850	DUSP8	HGNC:3074	628.011	1.1765	1.1765	2.26028	2.26028	0.191643	6.13905	8.30181e-10	1.2416e-07	378.62	877.402	364.685	1164.64	362.953	789.694	408.221	677.873
ENSG00000105329.10	ENST00000597453.1	7040	TGFB1	HGNC:11766	24388.3	0.90401	0.90401	1.87126	1.87126	0.147495	6.12907	8.83937e-10	1.31183e-07	16815.9	31960.7	20081	45668.8	11328.5	22063.1	19038.2	28150.3
ENSG00000157766.18	ENST00000558604.1	176	ACAN	HGNC:319	5142.8	0.964308	0.964308	1.95113	1.95113	0.157996	6.10338	1e-09	1.52945e-07	3729.24	6556.36	3729.54	6991.92	1118.31	2891.83	6339.86	9785.34
ENSG00000039068.19	ENST00000562118.1	999	CDH1	HGNC:1748	13686.2	-1.01678	1.01678	-2.02339	2.02339	0.166819	-6.09507	1.09388e-09	1.5988e-07	18150.4	9221.95	14836.5	5269.43	25486.5	12985.8	14128.2	9410.64
ENSG00000134323.12	ENST00000638417.1	4613	MYCN	HGNC:7559	16840.6	0.943278	0.943278	1.92289	1.92289	0.15512	6.08094	1.19477e-09	1.73313e-07	11832.9	21848.3	13125.5	26369.6	6760.23	16395.7	15612.9	22779.7
ENSG00000138111.14	ENST00000469294.1	79847	MFSD13A	HGNC:26196	636.753	1.14028	1.14028	2.20424	2.20424	0.187786	6.07225	1.26127e-09	1.8025e-07	386.262	887.245	419.812	1212.57	375.305	878.058	363.669	571.105
ENSG00000189410.12	ENST00000519434.1	400745	SH2D5	HGNC:28819	1598.29	1.10851	1.10851	2.15623	2.15623	0.18255	6.07236	1.26047e-09	1.8025e-07	975.543	2221.04	1023.03	3306.27	947.288	1741.23	956.315	1615.61
ENSG00000082269.16	ENST00000505675.1	57579	FAM135A	HGNC:21084	3111.33	1.07486	1.07486	2.10652	2.10652	0.177265	6.0636	1.33108e-09	1.88828e-07	1949.56	4273.11	2400.14	6807.33	1243.73	2846.25	2204.81	3165.76
ENSG00000165895.19	ENST00000303130.4	143872	ARHGAP42	HGNC:26545	2626.51	1.11101	1.11101	2.15997	2.15997	0.183434	6.05673	1.38912e-09	1.95623e-07	1664.27	3588.76	1360.15	4426.04	1556.33	3115.06	2076.33	3225.18
ENSG00000124920.14	ENST00000539361.1	745	MYRF	HGNC:1181	375.29	1.37154	1.37154	2.58747	2.58747	0.226894	6.04487	1.49532e-09	2.09052e-07	203.613	546.967	205.665	831.157	148.222	377.639	256.951	432.106
ENSG00000130779.20	ENST00000539080.1	6249	CLIP1	HGNC:10461	14299	0.978752	0.978752	1.97076	1.97076	0.16218	6.03496	1.58999e-09	2.20688e-07	9158.63	19439.3	11348.7	30859.9	9043.41	16566.8	7083.77	10891.3
ENSG00000176092.15	ENST00000640960.1	55057	CRYBG2	HGNC:17295	7627.12	1.03717	1.03717	2.0522	2.0522	0.172058	6.02801	1.65992e-09	2.28749e-07	4748.37	10505.9	5452.25	16484.4	5674.22	9927.45	3118.64	5105.7
ENSG00000183111.12	ENST00000509831.1	389337	ARHGEF37	HGNC:34430	335.934	1.29155	1.29155	2.44791	2.44791	0.214479	6.02181	1.72481e-09	2.36e-07	192.438	479.43	169.621	623.113	189.077	397.173	218.616	418.005
ENSG00000059728.11	ENST00000465446.1	4084	MXD1	HGNC:6761	2594.93	1.01313	1.01313	2.01829	2.01829	0.168664	6.00682	1.89192e-09	2.57e-07	1649.46	3540.4	1916.72	5398.95	1625.69	3005.3	1405.98	2216.94
ENSG00000108510.10	ENST00000580896.1	9969	MED13	HGNC:22474	14123	0.944374	0.944374	1.92435	1.92435	0.157338	6.00218	1.94689e-09	2.62666e-07	9312.72	18933.3	11674.2	29639.2	7439.58	14017.3	8824.41	13143.5
ENSG00000154930.15	ENST00000376726.3	84532	ACSS1	HGNC:16091	606.474	1.17777	1.17777	2.26227	2.26227	0.196362	5.99794	2e-09	2.67736e-07	365.036	847.911	318.039	1014.73	423.762	972.003	353.308	557.004
ENSG00000155380.12	ENST00000478835.1	6566	SLC16A1	HGNC:10922	8624.51	-0.833186	0.833186	-1.78162	1.78162	0.139407	-5.97666	2.27762e-09	3.03e-07	11010.8	6238.24	10456.1	4914.53	12222.6	7072.83	10353.7	6727.36
ENSG00000054690.14	ENST00000558214.1	57475	PLEKHH1	HGNC:17733	462.598	1.27719	1.27719	2.42366	2.42366	0.214277	5.96044	2.51566e-09	3.32429e-07	270.707	654.488	216.267	812.8	250.836	578.551	345.019	572.112
ENSG00000116667.15	ENST00000477517.1	81563	C1orf21	HGNC:15494	1381.7	1.09632	1.09632	2.13809	2.13809	0.184234	5.95071	2.66983e-09	3.50402e-07	873.512	1889.89	750.572	2416.98	815.219	1478.93	1054.74	1773.75
ENSG00000156804.7	ENST00000520511.1	114907	FBXO32	HGNC:16731	1355.94	1.14319	1.14319	2.20869	2.20869	0.192369	5.94271	2.80351e-09	3.6546e-07	836.03	1875.85	756.933	2599.53	605.238	1187.8	1145.92	1840.23
ENSG00000087303.18	ENST00000554284.1	22795	NID2	HGNC:13389	9382.2	-1.1237	1.1237	-2.17905	2.17905	0.189429	-5.93203	3e-09	3.87441e-07	12734.3	6030.07	10486.8	3008.48	21226.1	10812	6490.09	4269.69
ENSG00000152518.8	ENST00000282388.4	678	ZFP36L2	HGNC:1108	1210.55	1.07729	1.07729	2.11008	2.11008	0.181694	5.92918	3e-09	3.91585e-07	790.463	1630.63	606.395	1849.96	658.446	1287.32	1106.55	1754.61
ENSG00000120833.14	ENST00000549510.1	8835	SOCS2	HGNC:19382	882.199	1.16217	1.16217	2.23794	2.23794	0.197292	5.89061	3.84774e-09	4.91619e-07	513.852	1250.55	594.733	2053.93	437.064	868.757	509.758	828.959
ENSG00000134215.16	ENST00000530671.1	10451	VAV3	HGNC:12659	3296.76	0.99674	0.99674	1.99549	1.99549	0.169692	5.8738	4.25908e-09	5.40595e-07	2220.67	4372.86	2218.85	5846.65	1358.7	2872.29	3084.45	4399.63
ENSG00000143153.13	ENST00000494797.1	481	ATP1B1	HGNC:804	1582.78	1.29865	1.29865	2.45998	2.45998	0.221819	5.85455	4.78309e-09	6.03138e-07	878.232	2287.33	902.171	3939.58	433.263	1003.63	1299.26	1918.79
ENSG00000117479.15	ENST00000646596.1	10560	SLC19A2	HGNC:10938	1901.44	1.05066	1.05066	2.07148	2.07148	0.179637	5.8488	5e-09	6.16309e-07	1196.93	2605.95	1283.82	3927.34	932.086	1706.82	1374.9	2183.7
ENSG00000148341.18	ENST00000416230.1	56904	SH3GLB2	HGNC:10834	6179.81	0.939005	0.939005	1.91721	1.91721	0.160527	5.84953	4.92962e-09	6.16309e-07	4124.65	8234.96	4538.42	11752.5	3818.61	6910.99	4016.94	6041.43
ENSG00000066827.16	ENST00000518191.1	57623	ZFAT	HGNC:19899	11522.8	0.974023	0.974023	1.96431	1.96431	0.166672	5.84397	5.09724e-09	6.30391e-07	7392.59	15653	9164.83	25276.3	6440.99	11910.5	6571.94	9772.24
ENSG00000150471.16	ENST00000508078.1	23284	ADGRL3	HGNC:20974	122.868	1.60028	1.60028	3.03202	3.03202	0.274171	5.83679	5.32148e-09	6.53932e-07	59.9333	185.803	49.8261	207.024	75.0609	232.537	54.913	117.847
ENSG00000176845.13	ENST00000574053.1	284207	METRNL	HGNC:27584	1896.94	1.06313	1.06313	2.08945	2.08945	0.182186	5.83539	5.36636e-09	6.55273e-07	1172.17	2621.71	1307.14	4096.63	1060.35	1939.36	1149.03	1829.15
ENSG00000196233.14	ENST00000463415.1	84458	LCOR	HGNC:29503	4499.52	0.860431	0.860431	1.81558	1.81558	0.147945	5.81588	6e-09	7.31887e-07	3151.84	5847.19	3540.84	7887.32	2695.54	4874.9	3219.14	4779.35
ENSG00000144452.15	ENST00000412081.1	26154	ABCA12	HGNC:14637	733.087	0.907868	0.907868	1.87627	1.87627	0.156539	5.79962	6.64653e-09	8.01447e-07	507.685	958.488	502.502	1074.89	641.343	1146.87	379.21	653.699
ENSG00000168398.6	ENST00000539359.1	624	BDKRB2	HGNC:1030	374.237	1.20588	1.20588	2.30678	2.30678	0.208385	5.78679	7.17455e-09	8.59742e-07	234.055	514.419	86.9307	287.59	345.85	806.437	269.384	449.229
ENSG00000011198.10	ENST00000463153.2	51099	ABHD5	HGNC:21396	2272.23	1.01232	1.01232	2.01716	2.01716	0.174998	5.78478	7.26077e-09	8.64704e-07	1469.06	3075.41	1541.43	4414.82	1249.43	2396.06	1616.31	2415.36
ENSG00000182263.14	ENST00000482917.1	55137	FIGN	HGNC:13285	635.621	1.12901	1.12901	2.18709	2.18709	0.195547	5.77361	7.75913e-09	9.1346e-07	388.036	883.205	388.008	1245.21	377.205	761.79	398.896	642.619
ENSG00000173334.4	ENST00000519576.1	10221	TRIB1	HGNC:16891	1004.14	0.949022	0.949022	1.93056	1.93056	0.164376	5.77348	7.76486e-09	9.1346e-07	671.498	1336.78	746.332	1859.14	595.737	1024.09	672.425	1127.1
ENSG00000115884.11	ENST00000447124.1	6382	SDC1	HGNC:10658	32593	0.812924	0.812924	1.75677	1.75677	0.140849	5.77158	7.85305e-09	9.18236e-07	23194.1	41991.9	33300.8	66229.4	16531.5	31598	19750	28148.3
ENSG00000114019.14	ENST00000502491.1	51421	AMOTL2	HGNC:17812	5654.88	-0.838983	0.838983	-1.78879	1.78879	0.145419	-5.7694	8e-09	9.2458e-07	7248.56	4061.2	5938.85	2694.38	11966	6938.89	3840.8	2550.33
ENSG00000165272.16	ENST00000643650.1	360	AQP3	HGNC:636	4289.54	0.835879	0.835879	1.78494	1.78494	0.144977	5.76561	8.13617e-09	9.39947e-07	3035.27	5543.8	3460.27	7601.77	3299.83	5107.43	2345.72	3922.19
ENSG00000163513.19	ENST00000672050.1	7048	TGFBR2	HGNC:11773	6855.84	-0.927444	0.927444	-1.9019	1.9019	0.161208	-5.75309	8.76261e-09	1.00629e-06	8868.97	4842.7	7875.71	3118.62	9601.15	5061.86	9130.06	6347.63
ENSG00000105198.11	ENST00000600546.1	29124	LGALS13	HGNC:15449	883.03	1.2658	1.2658	2.40461	2.40461	0.220774	5.73347	9.83948e-09	1.12327e-06	507.265	1258.79	434.653	1758.18	477.919	1133.85	609.223	884.357
ENSG00000183696.14	ENST00000495446.1	7378	UPP1	HGNC:12576	7318.72	1.02586	1.02586	2.03617	2.03617	0.179268	5.72249	1.04976e-08	1.19042e-06	4404.98	10232.5	5999.28	18679.1	4154	7256.07	3061.66	4762.23
ENSG00000047346.12	ENST00000562351.2	56204	FAM214A	HGNC:25609	2371.2	0.984366	0.984366	1.97844	1.97844	0.172043	5.72162	1.05511e-08	1.19042e-06	1548.8	3193.59	1774.66	4811.53	1171.52	2309.55	1700.23	2459.68
ENSG00000186654.21	ENST00000475850.1	55615	PRR5	HGNC:31682	288.597	1.37154	1.37154	2.58747	2.58747	0.240052	5.71352	1.10662e-08	1.2341e-06	154.909	422.286	174.922	679.203	106.415	298.577	183.389	289.078
ENSG00000198420.10	ENST00000485416.1	9747	TCAF1	HGNC:22201	1712.69	1.08485	1.08485	2.12116	2.12116	0.189866	5.71378	1.1e-08	1.2341e-06	1059.33	2366.05	1052.71	3515.33	821.869	1421.26	1303.41	2161.54
ENSG00000105289.15	ENST00000587641.1	27134	TJP3	HGNC:11829	1278.75	1.13946	1.13946	2.20298	2.20298	0.199875	5.70086	1.19205e-08	1.32173e-06	754.716	1802.78	869.307	2902.42	638.493	1435.22	756.349	1070.7
ENSG00000265107.3	ENST00000430508.1	2702	GJA5	HGNC:4279	20862.8	-0.915725	0.915725	-1.88652	1.88652	0.160768	-5.69593	1.22701e-08	1.35273e-06	27250.6	14475	30465	12337.8	27897	14320.5	23389.8	16766.5
ENSG00000204421.3	ENST00000375819.3	80740	LY6G6C	HGNC:13936	727.34	1.17158	1.17158	2.25258	2.25258	0.205774	5.6935	1.24459e-08	1.36431e-06	424.719	1029.96	417.691	1473.65	542.529	1134.78	313.936	481.461
ENSG00000205336.13	ENST00000565391.1	9289	ADGRG1	HGNC:4512	2106.98	1.04152	1.04152	2.05839	2.05839	0.183526	5.67503	1.38666e-08	1.503e-06	1316.59	2897.37	1350.61	4130.29	1596.23	3086.23	1002.94	1475.61
ENSG00000074410.14	ENST00000560293.1	771	CA12	HGNC:1371	333.501	1.12713	1.12713	2.18423	2.18423	0.199007	5.66375	1.48096e-08	1.58734e-06	209.242	457.759	180.222	528.269	207.13	401.823	240.374	443.186
ENSG00000104140.7	ENST00000220507.5	171177	RHOV	HGNC:18313	1603.47	1.0797	1.0797	2.11359	2.11359	0.190631	5.6638	1.48054e-08	1.58734e-06	998.515	2208.42	1036.81	3249.16	853.224	1800.76	1105.51	1575.32
ENSG00000136856.18	ENST00000484208.1	29988	SLC2A8	HGNC:13812	815.643	1.15756	1.15756	2.2308	2.2308	0.204552	5.659	1.52261e-08	1.623e-06	478.409	1152.88	524.765	1848.94	415.21	849.224	495.253	760.466
ENSG00000136854.23	ENST00000628768.1	6812	STXBP1	HGNC:11444	2481.12	1.11966	1.11966	2.17296	2.17296	0.198207	5.64895	1.61434e-08	1.696e-06	1512.96	3449.28	1739.67	5225.58	1137.32	2959.73	1661.89	2162.54
ENSG00000150054.18	ENST00000474682.1	143098	MPP7	HGNC:26542	1229.04	1.11427	1.11427	2.16486	2.16486	0.197273	5.64838	1.61967e-08	1.696e-06	741.903	1716.18	755.873	2600.55	760.111	1450.1	709.724	1097.89
ENSG00000147257.15	ENST00000406757.2	2719	GPC3	HGNC:4451	13794.7	1.02187	1.02187	2.03054	2.03054	0.180895	5.64894	1.61436e-08	1.696e-06	9632.79	17956.7	9966.29	24640	3555.42	9212.17	15376.7	20017.9
ENSG00000163435.16	ENST00000475698.1	1999	ELF3	HGNC:3318	2161.27	0.969421	0.969421	1.95805	1.95805	0.171678	5.64675	1.63506e-08	1.696e-06	1409.76	2912.78	1572.17	4297.54	1368.2	2529.07	1288.9	1911.74
ENSG00000138074.15	ENST00000442731.1	8884	SLC5A6	HGNC:11041	16110.6	0.818121	0.818121	1.76311	1.76311	0.144863	5.64755	1.6275e-08	1.696e-06	11520	20701.3	14517.4	29242.4	8860.04	17231	11182.6	15630.4
ENSG00000100599.16	ENST00000553959.1	79890	RIN3	HGNC:18751	1515.56	1.14633	1.14633	2.21351	2.21351	0.203852	5.62336	1.87279e-08	1.93218e-06	913.413	2117.71	870.367	3132.9	804.767	1676.12	1065.1	1544.1
ENSG00000101474.12	ENST00000217456.3	57136	APMAP	HGNC:13238	3330.73	0.928086	0.928086	1.90275	1.90275	0.165226	5.61707	1.94225e-08	1.99318e-06	2208.59	4452.88	2632.3	6959.28	2366.79	3653.62	1626.67	2745.74
ENSG00000013588.9	ENST00000540125.1	9052	GPRC5A	HGNC:9836	4847.3	-1.00879	1.00879	-2.01223	2.01223	0.1797	-5.61378	1.97951e-08	2.02067e-06	6472.49	3222.1	7158	2333.36	8459.08	4846.06	3800.39	2486.88
ENSG00000076716.9	ENST00000370828.4	2239	GPC4	HGNC:4452	16765.3	-0.875943	0.875943	-1.83521	1.83521	0.156129	-5.61038	2.01878e-08	2.04991e-06	22159.9	11370.7	25303.2	11231.3	31139.8	15526.9	10036.6	7353.86
ENSG00000170373.8	ENST00000398402.1	1469	CST1	HGNC:2473	91.4191	1.75588	1.75588	3.37733	3.37733	0.313165	5.60689	2.05991e-08	2.06988e-06	39.6403	143.198	61.4876	230.48	40.8559	161.845	16.5775	37.2679
ENSG00000146592.17	ENST00000498316.3	9586	CREB5	HGNC:16844	1251.64	0.791684	0.791684	1.73109	1.73109	0.141196	5.60698	2.05885e-08	2.06988e-06	924.984	1578.3	1435.42	2337.44	734.457	1333.83	605.079	1063.65
ENSG00000160963.14	ENST00000613091.1	136227	COL26A1	HGNC:18038	712.279	-1.0669	1.0669	-2.09493	2.09493	0.190623	-5.59691	2.182e-08	2.18121e-06	942.14	482.417	778.136	249.857	1306.44	792.485	741.843	404.911
ENSG00000163082.10	ENST00000321276.8	130367	SGPP2	HGNC:19953	189.888	1.61074	1.61074	3.05409	3.05409	0.288171	5.58954	2.27667e-08	2.24378e-06	82.8409	296.936	91.1712	553.765	93.1135	199.051	64.2378	137.992
ENSG00000167861.16	ENST00000579818.1	283987	HID1	HGNC:15736	610.558	1.30383	1.30383	2.46883	2.46883	0.233271	5.58933	2.27948e-08	2.24378e-06	337.816	883.301	302.137	1367.58	291.692	618.547	419.618	663.771
ENSG00000178150.10	ENST00000598898.1	163071	ZNF114	HGNC:12894	1957.72	0.96217	0.96217	1.94824	1.94824	0.172115	5.59028	2.26706e-08	2.24378e-06	1312.28	2603.16	1741.79	3966.1	840.872	1996.09	1354.17	1847.28
ENSG00000011677.13	ENST00000417858.1	2556	GABRA3	HGNC:4077	127.722	1.8779	1.8779	3.67541	3.67541	0.33716	5.56978	2.55066e-08	2.48993e-06	45.9136	209.53	49.8261	416.088	47.5069	121.849	40.4077	90.6516
ENSG00000117245.12	ENST00000463389.1	57576	KIF17	HGNC:19167	180.873	1.4539	1.4539	2.73947	2.73947	0.261078	5.56882	2.56476e-08	2.48993e-06	90.8262	270.919	100.712	444.643	82.662	200.912	89.1041	167.202
ENSG00000198478.8	ENST00000369838.6	83699	SH3BGRL2	HGNC:15567	1351.73	1.10796	1.10796	2.1554	2.1554	0.198966	5.56858	2.56827e-08	2.48993e-06	807.904	1895.56	877.788	2961.57	812.368	1670.54	733.555	1054.58
ENSG00000132164.10	ENST00000464828.1	6538	SLC6A11	HGNC:11044	1639.94	0.792018	0.792018	1.73149	1.73149	0.142533	5.55672	2.74887e-08	2.6517e-06	1221.37	2058.51	1715.29	2720.89	687.9	1363.59	1260.93	2091.03
ENSG00000085831.15	ENST00000527205.1	22996	TTC39A	HGNC:18657	257.899	1.3692	1.3692	2.58328	2.58328	0.246565	5.55313	2.80606e-08	2.6934e-06	142.589	373.208	179.162	616.994	69.3601	230.676	179.244	271.955
ENSG00000085741.13	ENST00000532150.1	7481	WNT11	HGNC:12776	327.418	1.31926	1.31926	2.49538	2.49538	0.237623	5.5519	2.82578e-08	2.6989e-06	187.886	466.949	130.396	555.804	215.681	486.467	217.58	358.578
ENSG00000092969.12	ENST00000479322.1	7042	TGFB2	HGNC:11768	2522.91	-0.950422	0.950422	-1.93244	1.93244	0.171424	-5.54427	2.95175e-08	2.80533e-06	3338.3	1707.52	3699.86	1383.9	3984.88	2104.92	2330.18	1633.74
ENSG00000102287.19	ENST00000417300.1	2564	GABRE	HGNC:4085	1353.99	0.908788	0.908788	1.87747	1.87747	0.164017	5.54083	3.01048e-08	2.84712e-06	886.55	1821.42	1337.88	3282.81	770.562	1327.32	551.202	854.14
ENSG00000144366.16	ENST00000496976.1	51454	GULP1	HGNC:18649	2096.35	1.16121	1.16121	2.23645	2.23645	0.209666	5.5384	3.05248e-08	2.87276e-06	1209.42	2983.28	1221.27	4858.44	1452.76	2552.32	954.243	1539.06
ENSG00000223572.10	ENST00000479938.1	548596	CKMT1A	HGNC:31736	221.805	1.40295	1.40295	2.64442	2.64442	0.254031	5.52277	3.33698e-08	3.12526e-06	124.943	318.666	110.254	443.624	64.6094	186.029	199.966	326.346
ENSG00000119686.10	ENST00000556745.1	55640	FLVCR2	HGNC:20105	2662.91	0.911938	0.911938	1.88157	1.88157	0.16556	5.50819	3.62538e-08	3.379e-06	1837.05	3488.77	1893.39	4579.01	1457.51	2904.85	2160.26	2982.44
ENSG00000122707.12	ENST00000479053.1	8434	RECK	HGNC:11345	1080.82	-0.931627	0.931627	-1.90743	1.90743	0.169323	-5.50205	3.75393e-08	3.46529e-06	1415.48	746.17	1507.51	596.597	1505.97	825.04	1232.95	816.872
ENSG00000163602.10	ENST00000477973.3	23429	RYBP	HGNC:10480	10789.8	0.930334	0.930334	1.90572	1.90572	0.16907	5.50267	3.7408e-08	3.46529e-06	7208.81	14370.7	7713.51	21183.8	5941.21	10187.9	7971.71	11740.4
ENSG00000167703.15	ENST00000575944.1	124935	SLC43A2	HGNC:23087	18185.7	0.772438	0.772438	1.70815	1.70815	0.140447	5.49984	3.8e-08	3.49237e-06	13307.4	23064	15290.3	29696.3	11580.3	21282.7	13051.7	18212.9
ENSG00000168004.9	ENST00000538712.1	117245	PLAAT5	HGNC:24978	154.388	1.58452	1.58452	2.99907	2.99907	0.288264	5.49674	3.86866e-08	3.53735e-06	75.9129	232.863	58.3072	322.265	74.1108	199.051	95.3207	177.274
ENSG00000231811.3	ENST00000437430.2	101927888	AL159166.1		123.591	1.48986	1.48986	2.80861	2.80861	0.271342	5.49071	4e-08	3.64313e-06	65.0852	182.097	49.8261	206.005	76.0111	172.077	69.4183	168.209
ENSG00000143882.12	ENST00000480289.1	245973	ATP6V1C2	HGNC:18264	1549.19	1.0457	1.0457	2.06437	2.06437	0.19085	5.47919	4.27269e-08	3.87009e-06	988.088	2110.29	939.276	2938.11	922.584	1818.44	1102.4	1574.32
ENSG00000101276.18	ENST00000675466.1	113278	SLC52A3	HGNC:16187	342.755	1.34009	1.34009	2.53167	2.53167	0.244748	5.4754	4.36535e-08	3.93554e-06	177.916	507.595	206.725	919.882	118.767	260.441	208.255	342.462
ENSG00000129187.14	ENST00000508994.1	1635	DCTD	HGNC:2710	1570.97	-0.888876	0.888876	-1.85173	1.85173	0.162719	-5.46263	4.6913e-08	4.20974e-06	2034.27	1107.68	1977.14	837.276	2371.54	1265	1754.11	1220.78
ENSG00000268223.5	ENST00000634632.1	644100	ARL14EPL	HGNC:44201	65.0004	1.88452	1.88452	3.69229	3.69229	0.345653	5.45204	4.97948e-08	4.44329e-06	27.9626	102.038	47.7059	173.37	12.3518	51.1581	23.8302	81.5865
ENSG00000116985.12	ENST00000372827.8	656	BMP8B	HGNC:1075	207.964	-1.4012	1.4012	-2.6412	2.6412	0.257034	-5.45139	5e-08	4.44329e-06	303.255	112.673	538.546	142.775	305.944	172.077	65.2739	23.1665
ENSG00000265096.2	ENST00000577521.1	100507410	C1QTNF1-AS1	HGNC:44351	219.015	1.27568	1.27568	2.42113	2.42113	0.234121	5.4488	5.07094e-08	4.46729e-06	121.935	316.095	149.478	506.853	105.465	252.07	110.862	189.361
ENSG00000204264.12	ENST00000650793.1	5696	PSMB8	HGNC:9545	1063.06	-0.997717	0.997717	-1.99684	1.99684	0.183103	-5.44895	5.06691e-08	4.46729e-06	1389.05	737.077	840.683	369.176	1711.2	670.636	1615.27	1171.42
ENSG00000122641.11	ENST00000638023.1	3624	INHBA	HGNC:6066	3047.43	0.838357	0.838357	1.78801	1.78801	0.154018	5.44324	5.23193e-08	4.58816e-06	2218.9	3875.97	1086.63	2084.52	2382	5106.5	3188.06	4436.89
ENSG00000174156.15	ENST00000431899.2	2940	GSTA3	HGNC:4628	285.711	1.33985	1.33985	2.53125	2.53125	0.246924	5.42616	5.75778e-08	5.0112e-06	151.552	419.869	175.982	686.342	126.368	350.665	152.306	222.6
ENSG00000173918.15	ENST00000582625.1	114897	C1QTNF1	HGNC:14324	875.985	1.0001	1.0001	2.00014	2.00014	0.184319	5.4259	5.76627e-08	5.0112e-06	595.821	1156.15	496.141	1343.11	431.363	898.522	859.958	1226.82
ENSG00000133401.16	ENST00000510285.1	23037	PDZD2	HGNC:18486	3916.81	0.883315	0.883315	1.84461	1.84461	0.163076	5.4166	6.07435e-08	5.25527e-06	2666.74	5166.87	2964.12	7560.98	3199.12	5109.29	1836.99	2830.34
ENSG00000147576.17	ENST00000466739.1	137872	ADHFE1	HGNC:16354	230.423	1.32644	1.32644	2.50783	2.50783	0.245063	5.41263	6.21041e-08	5.349e-06	124.46	336.386	136.757	508.892	121.618	319.97	115.006	180.296
ENSG00000162777.17	ENST00000488786.1	79961	DENND2D	HGNC:26192	3704.07	1.09565	1.09565	2.1371	2.1371	0.202713	5.40495	6.48267e-08	5.55867e-06	2409.51	4998.63	2755.28	7850.61	1071.76	2966.24	3401.5	4179.04
ENSG00000074590.13	ENST00000548902.1	9891	NUAK1	HGNC:14311	2776.29	-0.932604	0.932604	-1.90872	1.90872	0.172653	-5.40159	6.6051e-08	5.63859e-06	3625.03	1927.55	3381.82	1342.09	4418.14	2143.06	3075.13	2297.51
ENSG00000196337.11	ENST00000597853.5	94027	CGB7	HGNC:16451	857.227	1.00617	1.00617	2.00857	2.00857	0.186655	5.3905	7.02623e-08	5.97167e-06	605.751	1108.7	305.318	798.523	466.518	1015.72	1045.42	1511.87
ENSG00000182472.9	ENST00000597740.1	147968	CAPN12	HGNC:13249	347.884	1.16251	1.16251	2.23847	2.23847	0.215731	5.3887	7.1e-08	6.00522e-06	212.937	482.832	214.146	703.679	93.1135	188.82	331.55	555.997
ENSG00000130202.10	ENST00000592018.1	5819	NECTIN2	HGNC:9707	7137.39	-0.84555	0.84555	-1.79695	1.79695	0.156938	-5.38778	7.13315e-08	6.0096e-06	9179	5095.79	8729.11	3793.75	11983.1	6513.82	6824.75	4979.8
ENSG00000204267.16	ENST00000485701.1	6891	TAP2	HGNC:44	2501.07	-0.869015	0.869015	-1.82642	1.82642	0.162021	-5.36361	8.15758e-08	6.84279e-06	3217.7	1784.43	2514.63	1281.92	3953.52	1736.58	3184.95	2334.78
ENSG00000126467.11	ENST00000246801.8	60385	TSKS	HGNC:30719	443.753	1.02415	1.02415	2.03376	2.03376	0.191093	5.35941	8.34944e-08	6.97341e-06	283.748	603.758	306.378	827.078	344.9	666.915	199.966	317.281
ENSG00000161544.10	ENST00000589145.1	114757	CYGB	HGNC:16505	1030.29	-0.984048	0.984048	-1.97801	1.97801	0.183771	-5.35476	8.56723e-08	7.12446e-06	1377.46	683.12	1319.86	482.377	2020.94	999.908	791.576	567.076
ENSG00000165124.18	ENST00000374461.1	79987	SVEP1	HGNC:15985	1211.72	0.905307	0.905307	1.87294	1.87294	0.169304	5.34721	8.93193e-08	7.39587e-06	871.389	1552.05	682.724	1485.88	616.64	1355.22	1314.8	1815.05
ENSG00000118322.14	ENST00000520975.1	23120	ATP10B	HGNC:13543	87.5374	1.69642	1.69642	3.24095	3.24095	0.317499	5.34306	9.13917e-08	7.53513e-06	40.2839	134.791	40.285	198.866	25.6537	72.5514	54.913	132.956
ENSG00000079156.17	ENST00000477097.1	114880	OSBPL6	HGNC:16388	208.505	-1.2772	1.2772	-2.42368	2.42368	0.239208	-5.33928	9.33151e-08	7.661e-06	291.038	125.973	226.868	61.1895	381.005	164.636	265.24	152.093
ENSG00000151150.22	ENST00000510382.1	288	ANK3	HGNC:494	493.222	1.08673	1.08673	2.12392	2.12392	0.203946	5.32853	9.9e-08	8.09423e-06	310.225	676.219	248.071	755.69	402.859	865.036	279.745	407.932
ENSG00000123358.20	ENST00000565848.1	3164	NR4A1	HGNC:7980	1223.2	1.01831	1.01831	2.02555	2.02555	0.191165	5.32689	9.99103e-08	8.13321e-06	812.947	1633.45	698.626	2063.1	657.496	1350.57	1082.72	1486.69
ENSG00000138771.16	ENST00000644244.1	57619	SHROOM3	HGNC:30422	975.427	-0.909156	0.909156	-1.87795	1.87795	0.171003	-5.3166	1.05724e-07	8.57027e-06	1295.14	655.711	1055.89	465.04	2256.58	1090.13	572.96	411.961
ENSG00000106484.16	ENST00000488093.1	4232	MEST	HGNC:7028	4704.53	-0.879501	0.879501	-1.83974	1.83974	0.165763	-5.30576	1.12202e-07	9.01961e-06	6098.46	3310.59	5254.01	2075.34	9963.15	5651.57	3078.24	2204.85
ENSG00000130695.15	ENST00000491670.1	64793	CEP85	HGNC:25309	1048.44	0.935583	0.935583	1.91266	1.91266	0.176389	5.3041	1.13231e-07	9.06461e-06	704.141	1392.75	731.49	1952.96	620.44	1065.95	760.493	1159.33
ENSG00000180592.17	ENST00000487107.1	387640	SKIDA1	HGNC:32697	398.607	1.0817	1.0817	2.11653	2.11653	0.203995	5.3026	1.14165e-07	9.10162e-06	252.786	544.428	313.799	768.948	182.427	484.606	262.132	379.73
ENSG00000166106.3	ENST00000299164.3	170689	ADAMTS15	HGNC:16305	391.299	-1.23487	1.23487	-2.3536	2.3536	0.233473	-5.28915	1.22888e-07	9.71672e-06	588.57	194.028	239.589	111.161	1374.85	370.198	151.27	100.724
ENSG00000183091.19	ENST00000489048.1	4703	NEB	HGNC:7720	426.55	1.03808	1.03808	2.05349	2.05349	0.196432	5.28467	1.2593e-07	9.91663e-06	265.944	587.157	340.302	968.833	233.734	413.915	223.796	378.722
ENSG00000163697.17	ENST00000505266.1	323	APBB2	HGNC:582	1248.42	-0.991391	0.991391	-1.9881	1.9881	0.187871	-5.27699	1.31323e-07	1.02993e-05	1671.21	825.636	1685.61	572.122	2541.62	1347.78	786.395	557.004
ENSG00000184502.4	ENST00000329402.4	2520	GAST	HGNC:4164	111.509	1.51074	1.51074	2.84957	2.84957	0.286389	5.27515	1.3265e-07	1.03612e-05	59.466	163.552	57.247	200.905	35.1551	125.57	85.9958	164.18
ENSG00000090924.15	ENST00000594124.1	64857	PLEKHG2	HGNC:29515	4767.53	-0.852616	0.852616	-1.80577	1.80577	0.161804	-5.26944	1.36844e-07	1.06457e-05	6175.17	3359.89	6907.81	2887.12	7432.93	4133.57	4184.78	3058.99
ENSG00000164488.12	ENST00000607983.1	168002	DACT2	HGNC:21231	6025.05	0.889153	0.889153	1.85209	1.85209	0.16895	5.26281	1.41871e-07	1.09925e-05	4056.76	7993.34	4643.37	12010.5	3931.67	7042.14	3595.25	4927.42
ENSG00000183691.6	ENST00000332822.6	9241	NOG	HGNC:7866	15689.1	-0.922558	0.922558	-1.89547	1.89547	0.175354	-5.26113	1.43175e-07	1.10491e-05	20354.2	11023.9	21511.1	7581.37	20527.7	12149.6	19023.7	13340.9
ENSG00000152767.17	ENST00000597596.1	10160	FARP1	HGNC:3591	1589.85	-0.939932	0.939932	-1.91844	1.91844	0.178846	-5.25554	1.47587e-07	1.13442e-05	2079.79	1099.91	2170.09	779.146	2364.89	1343.13	1704.37	1177.46
ENSG00000138640.15	ENST00000506913.1	10144	FAM13A	HGNC:19367	3646.92	0.770762	0.770762	1.70617	1.70617	0.146742	5.2525	1.50051e-07	1.14879e-05	2665.97	4627.87	3016.07	6298.44	1978.19	3285.28	3003.64	4299.91
ENSG00000204866.8	ENST00000601052.1	147920	IGFL2	HGNC:32929	35.843	2.96883	2.96883	7.82903	7.82903	0.565887	5.24634	1.55154e-07	1.17982e-05	8.6936	62.9924	11.6614	112.181	0.950138	33.4853	13.4692	43.3113
ENSG00000159714.12	ENST00000568650.1	29800	ZDHHC1	HGNC:17916	112.909	1.51045	1.51045	2.84898	2.84898	0.287949	5.24554	1.55824e-07	1.17982e-05	57.0435	168.775	56.1869	199.886	57.9584	203.702	56.9852	102.738
ENSG00000146197.9	ENST00000274938.8	222663	SCUBE3	HGNC:13655	2065.18	-0.856793	0.856793	-1.81101	1.81101	0.163342	-5.2454	1.5594e-07	1.17982e-05	2714.62	1415.74	3929.9	1648.04	2769.65	1573.81	1444.32	1025.37
ENSG00000166145.14	ENST00000568200.1	6692	SPINT1	HGNC:11246	10709.6	0.866903	0.866903	1.82374	1.82374	0.165418	5.24067	1.6e-07	1.20577e-05	7261.94	14157.3	8457.72	21090	7526.99	13546.7	5801.09	7835.32
ENSG00000269609.6	ENST00000598368.1	100505761	RPARP-AS1	HGNC:45238	311.55	0.988935	0.988935	1.98472	1.98472	0.18876	5.23912	1.61341e-07	1.21119e-05	204.85	418.249	280.935	637.39	194.778	365.548	138.837	251.81
ENSG00000159388.6	ENST00000290551.5	7832	BTG2	HGNC:1131	2757.17	0.699115	0.699115	1.62351	1.62351	0.133579	5.23371	1.66141e-07	1.24239e-05	2109.56	3404.77	1595.5	2838.17	2905.52	4592.13	1827.67	2784.01
ENSG00000166863.13	ENST00000496757.1	6866	TAC3	HGNC:11521	1678.83	-0.980021	0.980021	-1.97249	1.97249	0.187562	-5.22505	1.74111e-07	1.29696e-05	2239.84	1117.81	3185.69	1054.5	2511.22	1708.68	1022.62	590.243
ENSG00000148426.13	ENST00000379200.1	254427	PROSER2	HGNC:23728	521.988	-0.984545	0.984545	-1.97869	1.97869	0.188714	-5.21711	1.81734e-07	1.34854e-05	690.798	353.179	527.945	202.945	1011.9	492.978	532.552	363.614
ENSG00000236393.2	ENST00000653973.1	101927476	AC091806.1		95.2806	1.66285	1.66285	3.16642	3.16642	0.319189	5.20961	1.89236e-07	1.39508e-05	44.0404	146.521	49.8261	236.599	29.4543	103.246	52.8408	99.7168
ENSG00000165868.16	ENST00000674400.1	259217	HSPA12A	HGNC:19022	132.925	1.45873	1.45873	2.74867	2.74867	0.280019	5.2094	1.89453e-07	1.39508e-05	66.3647	199.486	78.4496	327.364	63.6593	168.357	56.9852	102.738
ENSG00000059588.10	ENST00000463793.1	6894	TARBP1	HGNC:11568	3622	-0.909597	0.909597	-1.87852	1.87852	0.174767	-5.20461	1.94404e-07	1.4261e-05	4729.89	2514.11	5544.48	1998.86	3653.28	2483.49	4991.9	3060
ENSG00000168394.11	ENST00000487296.1	6890	TAP1	HGNC:43	10687.8	-0.77671	0.77671	-1.71322	1.71322	0.149575	-5.19276	2.07195e-07	1.51417e-05	13413.6	7962	10702	6171.98	15028.3	7052.37	14510.5	10661.6
ENSG00000164532.11	ENST00000492961.1	57057	TBX20	HGNC:11598	346.393	1.01884	1.01884	2.02629	2.02629	0.196407	5.18739	2.13267e-07	1.55266e-05	226.065	466.721	274.574	681.243	153.922	331.132	249.699	387.787
ENSG00000134824.14	ENST00000522359.2	9415	FADS2	HGNC:3575	4210.25	-0.763727	0.763727	-1.69787	1.69787	0.147285	-5.18538	2.15577e-07	1.56358e-05	5376.54	3043.96	8014.59	3772.33	4245.22	2891.83	3869.81	2467.74
ENSG00000011523.14	ENST00000497039.1	23177	CEP68	HGNC:29076	777.429	1.03464	1.03464	2.04861	2.04861	0.199584	5.18398	2.17196e-07	1.56943e-05	490.886	1063.97	623.357	1735.74	335.399	781.323	513.903	674.851
ENSG00000071794.16	ENST00000481663.1	6596	HLTF	HGNC:11099	3365.28	-0.959963	0.959963	-1.94526	1.94526	0.185495	-5.17514	2.27735e-07	1.63944e-05	4373.22	2357.34	4216.14	1393.08	4737.39	2744.86	4166.13	2934.09
ENSG00000196470.12	ENST00000567973.1	6477	SIAH1	HGNC:10857	2691.35	0.868901	0.868901	1.82627	1.82627	0.168278	5.16349	2.42393e-07	1.73847e-05	1894.34	3488.36	1965.48	4727.91	1385.3	2637.9	2332.25	3099.28
ENSG00000232442.1	ENST00000411579.1	100505771	MHENCR	HGNC:53110	139.241	1.2831	1.2831	2.43362	2.43362	0.248838	5.15638	2.51774e-07	1.79907e-05	82.2161	196.266	100.712	254.956	47.5069	140.452	98.4289	193.39
ENSG00000164309.15	ENST00000505466.1	202333	CMYA5	HGNC:14305	275.905	1.00732	1.00732	2.01017	2.01017	0.19547	5.15332	2.55921e-07	1.82195e-05	182.341	369.47	185.523	412.009	184.327	396.242	177.172	300.158
ENSG00000172215.6	ENST00000457814.1	10663	CXCR6	HGNC:16647	4900.11	-0.848739	0.848739	-1.80093	1.80093	0.165	-5.14387	2.69131e-07	1.90895e-05	6298.46	3501.75	7379.57	3005.42	5890.86	3367.13	5624.95	4132.71
ENSG00000131979.20	ENST00000395521.6	2643	GCH1	HGNC:4193	1492.32	-0.837922	0.837922	-1.78747	1.78747	0.162968	-5.14163	2.72371e-07	1.92485e-05	1877.42	1107.22	1662.28	721.016	1481.27	838.992	2488.7	1761.66
ENSG00000213462.5	ENST00000535538.1	2086	ERV3-1	HGNC:3454	359.902	0.996963	0.996963	1.99579	1.99579	0.194208	5.13349	2.84423e-07	2.00269e-05	240.692	479.112	197.184	517.051	267.939	502.279	256.951	418.005
ENSG00000165443.12	ENST00000472199.1	84457	PHYHIPL	HGNC:29378	586.069	1.09586	1.09586	2.13741	2.13741	0.213954	5.12195	3.02384e-07	2.12142e-05	368.476	803.662	303.197	1079.99	512.124	845.503	290.106	485.49
ENSG00000165959.12	ENST00000553733.1	79789	CLMN	HGNC:19972	448.074	1.15819	1.15819	2.23178	2.23178	0.22616	5.12112	3.03731e-07	2.12315e-05	276.398	619.75	210.966	794.443	278.39	557.158	339.839	507.649
ENSG00000106034.18	ENST00000466055.1	79974	CPED1	HGNC:26159	1426.33	-0.85544	0.85544	-1.80931	1.80931	0.167178	-5.11692	3.10557e-07	2.15524e-05	1814.44	1038.21	1595.5	651.668	2006.69	1199.89	1841.14	1263.08
ENSG00000139182.15	ENST00000331148.5	9746	CLSTN3	HGNC:18371	3839.28	-0.819715	0.819715	-1.76506	1.76506	0.160186	-5.11726	3.1e-07	2.15524e-05	4876.83	2801.73	5384.4	2246.67	3333.08	2123.52	5912.99	4035
ENSG00000142149.9	ENST00000439107.1	30811	HUNK	HGNC:13326	6099.32	-0.839252	0.839252	-1.78912	1.78912	0.164382	-5.1055	3.29913e-07	2.28137e-05	7602.41	4596.23	6460.43	2622.99	5298.92	3117.85	11047.9	8047.85
ENSG00000145604.16	ENST00000504386.1	6502	SKP2	HGNC:10901	2488.55	-0.780568	0.780568	-1.71781	1.71781	0.152932	-5.10403	3.32492e-07	2.29099e-05	3117.24	1859.85	2805.11	1272.74	3761.6	2468.61	2785.02	1838.21
ENSG00000235750.10	ENST00000563563.2	9674	KIAA0040	HGNC:28950	914.395	0.991789	0.991789	1.98865	1.98865	0.194583	5.097	3.45085e-07	2.3693e-05	582.527	1246.26	638.198	1901.97	598.587	1122.69	510.794	714.133
ENSG00000113494.17	ENST00000515839.1	5618	PRLR	HGNC:9446	2103.08	1.07868	1.07868	2.11211	2.11211	0.211877	5.09109	3.56e-07	2.43564e-05	1363.15	2843.02	1115.26	4033.41	863.676	1721.7	2110.52	2773.94
ENSG00000182957.16	ENST00000488060.1	221178	SPATA13	HGNC:23222	1239.48	0.916464	0.916464	1.88748	1.88748	0.180226	5.08509	3.67445e-07	2.50499e-05	860.517	1618.44	913.832	2277.27	519.726	1063.16	1147.99	1514.89
ENSG00000223850.1	ENST00000433810.1	103752554	MYCNUT	HGNC:32684	1544.82	0.898499	0.898499	1.86413	1.86413	0.176741	5.0837	3.70149e-07	2.51454e-05	1075.08	2014.56	1160.84	2706.61	784.814	1688.22	1279.58	1648.85
ENSG00000125089.17	ENST00000512966.1	54436	SH3TC1	HGNC:26009	918.173	0.954661	0.954661	1.93812	1.93812	0.187846	5.08215	3.73181e-07	2.52624e-05	627.878	1208.47	744.212	1737.78	369.604	886.43	769.818	1001.2
ENSG00000187688.15	ENST00000493434.1	51393	TRPV2	HGNC:18082	999.464	1.01831	1.01831	2.02555	2.02555	0.200463	5.07979	3.77852e-07	2.54891e-05	664.411	1334.52	536.426	1676.59	571.983	1127.34	884.824	1199.62
ENSG00000140459.18	ENST00000467407.1	1583	CYP11A1	HGNC:2590	34643.8	0.839277	0.839277	1.78915	1.78915	0.165388	5.07459	3.88328e-07	2.61045e-05	24078.6	45209	28447.5	67879.5	19769.5	36877.5	24018.7	30869.9
ENSG00000173559.14	ENST00000462824.1	64859	NABP1	HGNC:26232	2484.92	0.912524	0.912524	1.88234	1.88234	0.18	5.06959	3.98673e-07	2.67069e-05	1628.72	3341.12	1952.76	5517.25	1417.61	2300.25	1515.81	2205.86
ENSG00000140092.14	ENST00000557570.1	10516	FBLN5	HGNC:3602	2057.99	-0.802271	0.802271	-1.74384	1.74384	0.158328	-5.06716	4.03796e-07	2.69565e-05	2613.55	1502.43	2277.16	1033.08	3645.68	2075.16	1917.81	1399.06
ENSG00000110046.13	ENST00000461955.1	23130	ATG2A	HGNC:29028	3179.24	0.781704	0.781704	1.71916	1.71916	0.154293	5.06636	4.05496e-07	2.69767e-05	2298.43	4060.04	2462.68	5450.96	2208.12	3587.58	2224.49	3141.58
ENSG00000135917.16	ENST00000477697.1	80704	SLC19A3	HGNC:16266	485.039	1.2543	1.2543	2.38552	2.38552	0.247808	5.06158	4.15788e-07	2.75663e-05	266.849	703.23	261.852	1167.7	241.335	532.044	297.359	409.947
ENSG00000123191.16	ENST00000673844.1	540	ATP7B	HGNC:870	1515.87	-0.948874	0.948874	-1.93036	1.93036	0.187587	-5.05832	4.23e-07	2.78515e-05	2006.33	1025.42	2569.76	870.93	1659.89	1160.82	1789.33	1044.51
ENSG00000130382.9	ENST00000585588.1	4298	MLLT1	HGNC:7134	5572.93	0.766187	0.766187	1.70077	1.70077	0.151468	5.05841	4.22774e-07	2.78515e-05	4043.2	7102.67	4527.82	9477.23	3974.43	6990.98	3627.37	4839.79
ENSG00000091129.21	ENST00000418239.1	4897	NRCAM	HGNC:7994	265.896	1.12186	1.12186	2.17628	2.17628	0.221873	5.05632	4.27413e-07	2.80479e-05	152.941	378.852	260.792	763.849	124.468	254.86	73.5627	117.847
ENSG00000122778.10	ENST00000422774.2	57670	KIAA1549	HGNC:22219	2320.7	0.788704	0.788704	1.72752	1.72752	0.156183	5.04987	4.42115e-07	2.89143e-05	1664.94	2976.47	1909.29	4154.76	1545.87	2657.43	1539.64	2117.22
ENSG00000198336.9	ENST00000570671.1	4635	MYL4	HGNC:7585	97.7249	-1.42052	1.42052	-2.67682	2.67682	0.28151	-5.04607	4.51e-07	2.93949e-05	142.771	52.6784	175.982	53.0309	108.316	45.5772	144.017	59.4272
ENSG00000140986.8	ENST00000566484.1	6123	RPL3L	HGNC:10351	279.665	-1.13923	1.13923	-2.20264	2.20264	0.226114	-5.03831	4.69649e-07	3.05082e-05	384.534	174.797	402.85	125.438	462.717	205.562	288.034	193.39
ENSG00000137393.10	ENST00000486622.1	255488	RNF144B	HGNC:21578	1442.5	-0.804929	0.804929	-1.74706	1.74706	0.159874	-5.03478	4.78389e-07	3.09717e-05	1812.82	1072.18	1481	654.727	2123.56	1307.79	1833.89	1254.01
ENSG00000127220.6	ENST00000594194.1	79575	ABHD8	HGNC:23759	1557.27	-0.796146	0.796146	-1.73646	1.73646	0.158534	-5.02194	5.11524e-07	3.30061e-05	1990.94	1123.6	1642.14	787.304	3106	1677.98	1224.66	905.509
ENSG00000162576.17	ENST00000460473.1	54587	MXRA8	HGNC:7542	5882.35	0.774655	0.774655	1.71078	1.71078	0.15429	5.02078	5.14631e-07	3.30959e-05	4425.95	7338.74	7618.1	12323.6	2169.17	4848.85	3490.6	4843.82
ENSG00000073008.15	ENST00000587785.1	5817	PVR	HGNC:9705	8189.56	-0.864611	0.864611	-1.82085	1.82085	0.172293	-5.01827	5.21375e-07	3.34183e-05	10577.4	5801.73	10442.3	4202.7	13477.7	7041.21	7812.15	6161.29
ENSG00000166016.6	ENST00000530814.1	25841	ABTB2	HGNC:23842	3240.36	1.01087	1.01087	2.01512	2.01512	0.201614	5.01387	5.33452e-07	3.40791e-05	2058.16	4422.56	1941.1	6694.13	2096.95	2985.77	2136.43	3587.79
ENSG00000214517.10	ENST00000539021.1	51400	PPME1	HGNC:30178	7468.3	-0.68153	0.68153	-1.60384	1.60384	0.135993	-5.01149	5.40094e-07	3.43896e-05	9234.12	5702.49	10536.6	5775.27	9703.76	5933.4	7461.95	5398.81
ENSG00000079385.22	ENST00000471298.2	634	CEACAM1	HGNC:1814	975.972	-0.745965	0.745965	-1.6771	1.6771	0.149357	-4.99449	5.89908e-07	3.74378e-05	1227.87	724.075	1195.83	666.965	1567.73	881.779	920.052	623.482
ENSG00000028137.19	ENST00000489921.1	7133	TNFRSF1B	HGNC:11917	2303.72	0.901283	0.901283	1.86773	1.86773	0.180796	4.98509	6.19342e-07	3.91769e-05	1676.45	2930.99	967.899	2580.16	1581.03	2987.63	2480.41	3225.18
ENSG00000184922.14	ENST00000586092.1	752	FMNL1	HGNC:1212	1423.3	0.906467	0.906467	1.87445	1.87445	0.182354	4.97093	6.66325e-07	4.20112e-05	981.629	1864.96	931.855	2477.15	825.67	1539.39	1187.36	1578.35
ENSG00000144476.6	ENST00000272928.4	57007	ACKR3	HGNC:23692	188.697	1.09153	1.09153	2.131	2.131	0.219662	4.96912	6.7257e-07	4.21723e-05	121.7	255.694	120.855	286.571	174.825	327.412	69.4183	153.101
ENSG00000166289.6	ENST00000586888.1	79156	PLEKHF1	HGNC:20764	505.083	0.886771	0.886771	1.84903	1.84903	0.178486	4.9683	6.75439e-07	4.21723e-05	349.985	660.181	379.527	889.287	400.008	626.919	270.421	464.338
ENSG00000188984.12	ENST00000620146.2	126767	AADACL3	HGNC:32037	955.224	-0.962424	0.962424	-1.94858	1.94858	0.19382	-4.96554	6.85088e-07	4.26368e-05	1275.17	635.275	1800.1	696.54	1135.42	503.209	890.005	706.075
ENSG00000105971.15	ENST00000495841.1	858	CAV2	HGNC:1528	1814.6	-0.783526	0.783526	-1.72133	1.72133	0.157968	-4.96003	7.04832e-07	4.37245e-05	2279.26	1349.94	2303.66	1051.44	2128.31	1265.93	2405.81	1732.45
ENSG00000185168.5	ENST00000577000.1	284185	LINC00482	HGNC:26816	207.234	1.33668	1.33668	2.5257	2.5257	0.269597	4.95808	7.11929e-07	4.40232e-05	111.468	303	116.614	488.496	89.313	237.187	128.476	183.318
ENSG00000167600.14	ENST00000593890.1	29785	CYP2S1	HGNC:15654	224.594	1.28453	1.28453	2.43603	2.43603	0.259528	4.94949	7.44078e-07	4.58642e-05	129.684	319.504	95.4117	421.187	201.429	371.128	92.2124	166.195
ENSG00000138032.21	ENST00000488866.1	5495	PPM1B	HGNC:9276	1934.86	1.01487	1.01487	2.02072	2.02072	0.205166	4.94658	7.55293e-07	4.64072e-05	1223.51	2646.2	1260.5	4090.52	1075.56	2170.03	1334.49	1678.06
ENSG00000128203.7	ENST00000215906.6	57168	ASPHD2	HGNC:30437	2537.47	-0.853629	0.853629	-1.80704	1.80704	0.17275	-4.94141	7.75579e-07	4.75024e-05	3216.96	1857.98	2906.88	1122.83	3538.31	2137.48	3205.67	2313.63
ENSG00000179776.19	ENST00000539168.1	1003	CDH5	HGNC:1764	5085.13	0.97718	0.97718	1.96861	1.96861	0.198022	4.93469	8.02767e-07	4.9012e-05	3189.25	6981.01	3616.1	12020.7	3581.07	5004.19	2370.58	3918.16
ENSG00000085185.15	ENST00000441294.1	63035	BCORL1	HGNC:25657	3350.81	0.828347	0.828347	1.77565	1.77565	0.167904	4.93346	8.07866e-07	4.90335e-05	2363.21	4338.4	2990.63	6703.31	1600.98	3165.29	2498.02	3146.62
ENSG00000108840.15	ENST00000587135.1	10014	HDAC5	HGNC:14068	9813.45	0.749395	0.749395	1.68109	1.68109	0.151903	4.93338	8.08203e-07	4.90335e-05	7344.38	12282.5	8492.7	16718	4630.02	8714.54	8910.41	11415.1
ENSG00000137714.3	ENST00000260270.3	2230	FDX1	HGNC:3638	7051.19	0.749676	0.749676	1.68142	1.68142	0.152082	4.92943	8.24687e-07	4.98768e-05	5179.47	8922.9	6163.6	12862	3799.6	6590.09	5575.22	7316.59
ENSG00000141854.9	ENST00000590772.1	113230	MISP3	HGNC:26963	313.62	1.33492	1.33492	2.52261	2.52261	0.270879	4.92809	8.30391e-07	5.00648e-05	171.764	455.475	192.944	799.542	90.2631	281.834	232.085	285.049
ENSG00000137177.20	ENST00000502704.2	63971	KIF13A	HGNC:14566	2550.75	0.756949	0.756949	1.68991	1.68991	0.153627	4.9272	8.34167e-07	5.01358e-05	1862.43	3239.07	2054.53	4440.32	1721.65	2698.36	1811.09	2578.53
ENSG00000228672.4	ENST00000434752.4	389333	PROB1	HGNC:41906	169.685	1.34169	1.34169	2.53448	2.53448	0.272342	4.92648	8.3726e-07	5.01405e-05	89.0075	250.362	108.133	453.822	53.2077	119.989	105.682	177.274
ENSG00000196782.12	ENST00000398940.1	55534	MAML3	HGNC:16272	2091.97	0.708721	0.708721	1.63435	1.63435	0.143875	4.92597	8.39444e-07	5.01405e-05	1584.1	2599.83	1853.11	3402.13	1154.42	1984	1744.78	2413.35
ENSG00000132819.17	ENST00000371219.2	55544	RBM38	HGNC:15818	2792.49	0.858805	0.858805	1.81354	1.81354	0.174439	4.92323	8.51262e-07	5.06895e-05	1934.12	3650.85	1960.18	5206.2	1725.45	2685.33	2116.74	3061
ENSG00000204128.6	ENST00000463834.1	257407	C2orf72	HGNC:27418	14877.2	0.773913	0.773913	1.7099	1.7099	0.157225	4.92233	8.55179e-07	5.0766e-05	10862	18892.4	13960.9	26411.4	8160.74	17059.8	10464.5	13205.9
ENSG00000137509.11	ENST00000534264.1	5547	PRCP	HGNC:9344	13449.1	-0.737982	0.737982	-1.66784	1.66784	0.1502	-4.91334	8.95371e-07	5.2989e-05	16801.3	10097	17903.5	8456.38	17921.5	10941.3	14578.9	10893.3
ENSG00000159314.11	ENST00000290470.3	201176	ARHGAP27	HGNC:31813	1823.59	0.866766	0.866766	1.82357	1.82357	0.17645	4.91224	9.00433e-07	5.31256e-05	1249.62	2397.56	1395.13	3625.48	1033.75	1767.28	1319.98	1799.94
ENSG00000120549.18	ENST00000492009.1	56243	KIAA1217	HGNC:25428	3562.14	0.673226	0.673226	1.59463	1.59463	0.137128	4.90947	9.13221e-07	5.37158e-05	2712.69	4411.6	3196.29	5813	2684.14	4235.89	2257.65	3185.9
ENSG00000214193.11	ENST00000672313.1	79729	SH3D21	HGNC:26236	1076.77	0.95131	0.95131	1.93363	1.93363	0.193854	4.90735	9.23133e-07	5.41337e-05	716.321	1437.22	704.987	2015.17	656.545	1264.07	787.431	1032.42
ENSG00000139438.6	ENST00000358906.3	84915	FAM222A	HGNC:25915	66.0788	1.7454	1.7454	3.35288	3.35288	0.355821	4.90528	9.32936e-07	5.45429e-05	31.0428	101.115	28.6235	123.399	19.9529	89.2941	44.552	90.6516
ENSG00000281903.2	ENST00000418954.2	107987295	LINC02246	HGNC:53135	972.241	-0.849157	0.849157	-1.80145	1.80145	0.17322	-4.90219	9.47726e-07	5.52401e-05	1251.3	693.179	1433.3	580.28	907.382	601.805	1413.23	897.451
ENSG00000184117.12	ENST00000494966.1	8508	NIPSNAP1	HGNC:7827	857.443	-0.808749	0.808749	-1.75169	1.75169	0.165275	-4.89335	9.91324e-07	5.76073e-05	1088.48	626.406	1135.4	505.833	1078.41	686.448	1051.64	686.938
ENSG00000159713.11	ENST00000561537.1	51673	TPPP3	HGNC:24162	293.297	1.06621	1.06621	2.09392	2.09392	0.217976	4.89138	1.00129e-06	5.80118e-05	186.178	400.416	190.823	506.853	172.925	420.426	194.786	273.969
ENSG00000118523.6	ENST00000367976.4	1490	CCN2	HGNC:2500	2790.08	-1.00893	1.00893	-2.01241	2.01241	0.206549	-4.88469	1.03593e-06	5.98392e-05	3922.18	1657.97	3096.64	1276.82	7354.07	2545.81	1315.84	1151.28
ENSG00000164251.5	ENST00000296677.5	2150	F2RL1	HGNC:3538	588.974	-0.814773	0.814773	-1.75902	1.75902	0.166923	-4.88112	1.05486e-06	6.07507e-05	743.444	434.503	335.001	169.291	992.894	533.904	902.438	600.315
ENSG00000139354.11	ENST00000552854.1	283431	GAS2L3	HGNC:27475	216.926	1.1529	1.1529	2.22361	2.22361	0.236316	4.87864	1.06818e-06	6.13345e-05	141.007	292.846	91.1712	286.571	99.7645	234.397	232.085	357.57
ENSG00000145358.6	ENST00000513992.1	115265	DDIT4L	HGNC:30555	171.497	1.40627	1.40627	2.65052	2.65052	0.28854	4.87375	1.095e-06	6.23187e-05	97.4974	245.497	58.3072	305.947	68.4099	152.544	165.775	277.998
ENSG00000152595.16	ENST00000361056.3	56955	MEPE	HGNC:13361	431.476	1.2005	1.2005	2.29819	2.29819	0.246307	4.87399	1.09369e-06	6.23187e-05	221.434	641.517	398.609	1517.5	52.2576	119.989	213.435	287.063
ENSG00000213853.10	ENST00000342147.4	2013	EMP2	HGNC:3334	610.772	-1.02915	1.02915	-2.04082	2.04082	0.211148	-4.87408	1.09318e-06	6.23187e-05	829.177	392.368	566.11	182.549	1666.54	797.136	254.879	197.419
ENSG00000182489.9	ENST00000468904.1	402415	XKRX	HGNC:29845	83.8282	1.60223	1.60223	3.03611	3.03611	0.328905	4.8714	1.10812e-06	6.27345e-05	40.8092	126.847	41.3451	195.806	19.9529	55.8088	61.1295	128.927
ENSG00000131941.8	ENST00000585641.1	85415	RHPN2	HGNC:19974	680.669	-0.906505	0.906505	-1.8745	1.8745	0.186092	-4.87127	1.10882e-06	6.27345e-05	886.392	474.947	541.727	217.223	1538.27	778.533	579.177	429.084
ENSG00000213799.13	ENST00000458035.3	91664	ZNF845	HGNC:25112	1224.05	0.832421	0.832421	1.78067	1.78067	0.171152	4.86363	1.15252e-06	6.50165e-05	852.649	1595.46	1031.51	2457.78	672.698	1156.17	853.741	1172.43
ENSG00000196639.6	ENST00000397056.1	3269	HRH1	HGNC:5182	219.146	1.28319	1.28319	2.43376	2.43376	0.263994	4.86066	1.17e-06	6.56175e-05	116.688	321.605	171.741	624.133	67.4598	191.61	110.862	149.072
ENSG00000185361.9	ENST00000536716.1	126282	TNFAIP8L1	HGNC:28279	469.533	1.03355	1.03355	2.04705	2.04705	0.212627	4.86083	1.16892e-06	6.56175e-05	299.193	639.874	307.438	976.992	210.931	390.662	379.21	551.968
ENSG00000106078.19	ENST00000449281.1	23242	COBL	HGNC:22199	500.379	1.02554	1.02554	2.03572	2.03572	0.211065	4.85886	1.18062e-06	6.58316e-05	321.789	678.968	281.995	895.406	382.906	713.422	300.467	428.077
ENSG00000157557.13	ENST00000456966.1	2114	ETS2	HGNC:3489	19436.1	-0.795718	0.795718	-1.73594	1.73594	0.163755	-4.85919	1.17867e-06	6.58316e-05	24806.3	14065.9	23255	10219.7	35097.2	19161	16066.7	12817.1
ENSG00000226757.2	ENST00000424958.2	100192379	PP12613		193.777	1.07314	1.07314	2.104	2.104	0.22101	4.8556	1.20022e-06	6.67313e-05	123.47	264.084	127.216	331.443	140.62	273.463	102.573	187.347
ENSG00000165914.15	ENST00000557187.1	145567	TTC7B	HGNC:19858	2622.85	0.802699	0.802699	1.74436	1.74436	0.165505	4.84999	1.23465e-06	6.84486e-05	1854.54	3391.16	2189.17	5158.27	1455.61	2440.7	1918.85	2574.51
ENSG00000112782.19	ENST00000464137.1	53405	CLIC5	HGNC:13517	920.906	-0.714634	0.714634	-1.64107	1.64107	0.147379	-4.84895	1.24118e-06	6.8515e-05	1147.23	694.58	433.593	272.293	1439.46	845.503	1568.65	965.943
ENSG00000274070.2	ENST00000622472.1	729438	CASTOR2	HGNC:37073	1898.21	0.672175	0.672175	1.59347	1.59347	0.138631	4.84867	1.24295e-06	6.8515e-05	1457.62	2338.81	1887.03	3097.21	1245.63	2150.5	1240.2	1768.71
ENSG00000033627.17	ENST00000587299.1	535	ATP6V0A1	HGNC:865	3262.79	0.749304	0.749304	1.68098	1.68098	0.154773	4.84132	1.28982e-06	7.06948e-05	2389.59	4135.98	2584.6	5637.59	2262.28	3540.14	2321.89	3230.22
ENSG00000145246.14	ENST00000505277.1	57205	ATP10D	HGNC:13549	12544.3	0.656257	0.656257	1.57599	1.57599	0.135551	4.84142	1.28915e-06	7.06948e-05	9591.02	15497.6	11898.9	21724.3	8494.23	13288.1	8379.93	11480.5
ENSG00000012223.13	ENST00000498301.1	4057	LTF	HGNC:6720	48.9244	2.10172	2.10172	4.2922	4.2922	0.43474	4.83442	1.33535e-06	7.28601e-05	20.4388	77.4101	4.24052	18.3568	10.4515	68.8308	46.6242	145.043
ENSG00000168077.14	ENST00000301904.4	51435	SCARA3	HGNC:19000	4281.21	-0.848838	0.848838	-1.80105	1.80105	0.17559	-4.83419	1.33688e-06	7.28601e-05	5457.05	3105.37	4929.61	1869.34	7525.09	4505.63	3916.44	2941.14
ENSG00000102393.13	ENST00000674634.1	2717	GLA	HGNC:4296	3054.46	0.811016	0.811016	1.75445	1.75445	0.167896	4.83047	1.36211e-06	7.40258e-05	2191.63	3917.29	2134.04	5055.27	2037.1	3579.2	2403.74	3117.41
ENSG00000159423.17	ENST00000432718.1	8659	ALDH4A1	HGNC:406	1056.67	0.881837	0.881837	1.84272	1.84272	0.182801	4.82401	1.407e-06	7.62491e-05	728.216	1385.13	695.446	1871.38	1038.5	1609.15	450.701	674.851
ENSG00000153930.12	ENST00000572321.1	162282	ANKFN1	HGNC:26766	195.651	1.27041	1.27041	2.4123	2.4123	0.263616	4.81915	1.44169e-06	7.79118e-05	108.624	282.679	125.095	465.04	82.662	215.794	118.115	167.202
ENSG00000144893.12	ENST00000488092.1	116931	MED12L	HGNC:16050	452.859	0.917526	0.917526	1.88887	1.88887	0.190696	4.81146	1.49832e-06	8.05209e-05	304.516	601.201	343.482	789.344	318.296	668.775	251.771	345.483
ENSG00000136487.18	ENST00000332800.7	2689	GH2	HGNC:4262	539.671	1.17078	1.17078	2.25133	2.25133	0.243601	4.80613	1.53877e-06	8.24651e-05	347.884	731.458	319.099	1075.91	156.773	456.702	567.78	661.757
ENSG00000214944.9	ENST00000503341.1	64283	ARHGEF28	HGNC:30322	56.3001	2.13738	2.13738	4.39961	4.39961	0.445426	4.7985	1.59856e-06	8.51961e-05	18.2381	94.3621	13.7817	166.231	17.1025	36.2757	23.8302	80.5792
ENSG00000173517.10	ENST00000569692.1	79834	PEAK1	HGNC:29431	644.917	0.982117	0.982117	1.97536	1.97536	0.204797	4.79558	1.62208e-06	8.62118e-05	422.204	867.631	399.669	1233.99	403.809	716.213	463.134	652.692
ENSG00000159166.15	ENST00000633953.1	3898	LAD1	HGNC:6472	1575.22	0.866404	0.866404	1.82311	1.82311	0.180799	4.79208	1.65057e-06	8.74849e-05	1091.62	2058.83	1064.37	2874.89	1219.98	1739.37	990.506	1562.23
ENSG00000125895.5	ENST00000481747.1	55321	TMEM74B	HGNC:15893	95.2807	1.49858	1.49858	2.82564	2.82564	0.312972	4.78822	1.68265e-06	8.86979e-05	49.5068	141.055	38.1647	177.449	28.5041	61.3897	81.8514	184.325
ENSG00000198467.16	ENST00000604975.1	7169	TPM2	HGNC:12011	2712.59	-0.816525	0.816525	-1.76116	1.76116	0.170515	-4.7886	1.67951e-06	8.86979e-05	3494.47	1930.72	4322.15	1753.08	3921.22	2356.99	2240.04	1682.09
ENSG00000130720.13	ENST00000463475.1	84929	FIBCD1	HGNC:25922	98.912	1.5575	1.5575	2.94344	2.94344	0.325391	4.78656	1.69664e-06	8.91917e-05	45.562	152.262	53.0065	276.372	37.0554	95.8051	46.6242	84.6082
ENSG00000087510.7	ENST00000416606.1	7022	TFAP2C	HGNC:11744	7027.69	0.735687	0.735687	1.66519	1.66519	0.153721	4.78587	1.70248e-06	8.92552e-05	5169.06	8886.32	5760.75	12320.5	4673.73	7651.39	5072.72	6687.07
ENSG00000122378.14	ENST00000372181.1	84293	PRXL2A	HGNC:28651	858.522	-0.933215	0.933215	-1.90953	1.90953	0.195172	-4.78149	1.74e-06	9.09742e-05	1137.05	579.989	853.405	309.007	2099.81	1073.39	457.954	357.57
ENSG00000108506.12	ENST00000583076.1	57508	INTS2	HGNC:29241	1452.45	0.964183	0.964183	1.95096	1.95096	0.201761	4.77883	1.76319e-06	9.19386e-05	904.476	2000.42	1137.52	3626.5	664.147	1145.94	911.763	1228.83
ENSG00000178826.11	ENST00000471161.1	135932	TMEM139	HGNC:22058	329.328	-0.931152	0.931152	-1.9068	1.9068	0.194885	-4.77796	1.77086e-06	9.20897e-05	430.486	228.169	326.52	137.676	614.739	317.18	350.2	229.651
ENSG00000118515.11	ENST00000533224.1	6446	SGK1	HGNC:10810	14004.4	0.814342	0.814342	1.7585	1.7585	0.170533	4.77527	1.79463e-06	9.30746e-05	9619.24	18389.6	11624.3	29970.6	7764.53	10790.6	9468.86	14407.6
ENSG00000168769.13	ENST00000514870.1	54790	TET2	HGNC:25941	2223.91	0.794676	0.794676	1.73469	1.73469	0.166705	4.76697	1.8702e-06	9.67338e-05	1595.13	2852.69	1844.63	4145.59	1221.88	2214.68	1718.88	2197.8
ENSG00000162407.9	ENST00000476206.1	8613	PLPP3	HGNC:9229	1396.46	0.832244	0.832244	1.78045	1.78045	0.17507	4.75378	1.99651e-06	0.000102724	985.113	1807.8	970.019	2463.9	1040.4	1528.23	944.918	1431.29
ENSG00000135919.14	ENST00000423446.1	5270	SERPINE2	HGNC:8951	300403	-0.667602	0.667602	-1.58843	1.58843	0.140437	-4.75376	1.99665e-06	0.000102724	368715	232091	399688	206841	376344	244239	330114	245192
ENSG00000173578.7	ENST00000395946.2	2829	XCR1	HGNC:1625	786.045	-0.956406	0.956406	-1.94047	1.94047	0.201292	-4.75134	2.02073e-06	0.000103686	1027.12	544.972	889.449	302.888	1402.4	723.654	789.504	608.373
ENSG00000107738.20	ENST00000481568.2	64115	VSIR	HGNC:30085	3278.71	0.738146	0.738146	1.66803	1.66803	0.155619	4.74331	2.10258e-06	0.000107315	2413.75	4143.66	2854.93	6041.44	1769.16	2945.77	2617.17	3443.75
ENSG00000168014.16	ENST00000542930.1	26005	C2CD3	HGNC:24564	2375.28	-0.709859	0.709859	-1.63564	1.63564	0.149645	-4.74361	2.09948e-06	0.000107315	2968.22	1782.33	3520.69	1828.55	3190.56	1857.5	2193.41	1660.94
ENSG00000023330.15	ENST00000459884.1	211	ALAS1	HGNC:396	3855.96	0.729413	0.729413	1.65796	1.65796	0.153827	4.74177	2.1186e-06	0.000107843	2873.67	4838.25	2806.17	6074.07	2859.92	4277.74	2954.94	4162.92
ENSG00000145287.11	ENST00000426923.2	51316	PLAC8	HGNC:19254	8757.42	-0.697736	0.697736	-1.62196	1.62196	0.14718	-4.74071	2.1297e-06	0.000107843	10717.2	6797.61	10100.9	5021.62	9751.27	6079.44	12299.5	9291.79
ENSG00000091409.15	ENST00000475302.1	3655	ITGA6	HGNC:6142	4282.06	-0.689372	0.689372	-1.61258	1.61258	0.145405	-4.74106	2.12606e-06	0.000107843	5297.3	3266.82	3651.09	1883.62	9478.58	5845.97	2762.23	2070.89
ENSG00000078269.15	ENST00000367112.1	8871	SYNJ2	HGNC:11504	1566.16	0.67298	0.67298	1.59436	1.59436	0.141998	4.73937	2.1438e-06	0.000108273	1192.33	1940	1512.81	2698.46	1107.86	1748.68	956.315	1372.87
ENSG00000136160.17	ENST00000643890.1	1910	EDNRB	HGNC:3180	20005.4	-0.722086	0.722086	-1.64957	1.64957	0.152452	-4.73649	2.17456e-06	0.00010954	24956.7	15054.2	25181.3	11920.7	31543.6	19251.2	18145.1	13990.6
ENSG00000143369.15	ENST00000490346.1	1893	ECM1	HGNC:3153	3035.96	0.972995	0.972995	1.96291	1.96291	0.205465	4.73557	2.18435e-06	0.000109747	1869.07	4202.84	2220.97	7374.35	1772.01	3189.47	1614.23	2044.7
ENSG00000119718.11	ENST00000556668.1	8892	EIF2B2	HGNC:3258	2981.16	0.685528	0.685528	1.60829	1.60829	0.144924	4.73027	2.2422e-06	0.00011236	2266.71	3695.61	2374.69	4655.5	1943.98	2890.9	2481.45	3540.45
ENSG00000011422.12	ENST00000601876.1	5329	PLAUR	HGNC:9053	2770.09	-0.748453	0.748453	-1.67999	1.67999	0.158291	-4.72834	2.26361e-06	0.00011314	3483.01	2057.17	3539.78	1709.23	4219.56	2355.13	2689.7	2107.15
ENSG00000116717.13	ENST00000484245.1	1647	GADD45A	HGNC:4095	3279.51	-0.776545	0.776545	-1.71302	1.71302	0.164254	-4.72771	2.27065e-06	0.000113198	4222.21	2336.81	4269.15	2027.41	6276.61	3266.67	2120.88	1716.34
ENSG00000119535.18	ENST00000533491.1	1441	CSF3R	HGNC:2439	10161.3	0.752275	0.752275	1.68445	1.68445	0.159514	4.71605	2.40462e-06	0.000119568	7408.55	12914	7702.91	16691.5	7629.61	13415.5	6893.13	8635.07
ENSG00000167280.17	ENST00000585160.1	64772	ENGASE	HGNC:24622	1547.88	0.721517	0.721517	1.64892	1.64892	0.153018	4.71524	2.4143e-06	0.000119741	1164.37	1931.39	1237.17	2475.11	855.124	1395.22	1400.8	1923.83
ENSG00000172818.10	ENST00000532448.1	5017	OVOL1	HGNC:8525	5871.14	0.72714	0.72714	1.65535	1.65535	0.154278	4.71318	2.43884e-06	0.000120648	4335.24	7407.04	4878.72	10401.2	3746.39	6064.56	4380.61	5755.37
ENSG00000148019.14	ENST00000447629.2	84131	CEP78	HGNC:25740	1715.58	-0.729051	0.729051	-1.65755	1.65755	0.154808	-4.7094	2.48448e-06	0.000122591	2141.82	1289.34	1901.87	983.111	2748.75	1529.16	1774.83	1355.75
ENSG00000115339.14	ENST00000447156.1	2591	GALNT3	HGNC:4125	2159.38	-0.75017	0.75017	-1.68199	1.68199	0.159371	-4.70707	2.51307e-06	0.000123685	2678.18	1640.58	2522.05	1195.23	2651.84	1522.65	2860.66	2203.84
ENSG00000185187.13	ENST00000525070.1	59307	SIGIRR	HGNC:30575	252.186	1.03882	1.03882	2.05455	2.05455	0.221123	4.69794	2.628e-06	0.000128687	162.473	341.899	153.719	454.842	193.828	331.132	139.873	239.723
ENSG00000169247.14	ENST00000504091.1	79628	SH3TC2	HGNC:29427	860.315	0.874386	0.874386	1.83323	1.83323	0.186105	4.69834	2.62285e-06	0.000128687	599.888	1120.74	571.41	1519.54	762.011	1076.18	466.242	766.51
ENSG00000047457.14	ENST00000455472.3	1356	CP	HGNC:2295	227.231	-1.09755	1.09755	-2.13991	2.13991	0.233672	-4.69697	2.64045e-06	0.000128967	302.084	152.378	187.643	56.0903	405.709	204.632	312.9	196.412
ENSG00000186603.6	ENST00000334815.5	84842	HPDL	HGNC:28242	87.6996	1.37921	1.37921	2.60125	2.60125	0.294603	4.68157	2.84681e-06	0.000138696	48.455	126.944	43.4653	142.775	41.8061	93.0147	60.0935	145.043
ENSG00000067606.17	ENST00000472017.1	5590	PRKCZ	HGNC:9412	19478.6	0.73989	0.73989	1.67005	1.67005	0.158108	4.67965	2.87358e-06	0.000139647	14167.7	24789.5	16004.8	36425.1	12963.7	19580.5	13534.5	18363
ENSG00000198780.12	ENST00000506954.1	26049	FAM169A	HGNC:29138	286.974	-0.946905	0.946905	-1.92773	1.92773	0.202428	-4.67774	2.90059e-06	0.000140606	372.555	201.392	261.852	104.022	423.762	236.257	432.051	263.897
ENSG00000174358.16	ENST00000304460.11	340024	SLC6A19	HGNC:27960	1590.9	0.760434	0.760434	1.694	1.694	0.162585	4.67714	2.90905e-06	0.000140663	1247.98	1933.83	658.341	1428.77	720.205	1224.07	2365.4	3148.63
ENSG00000205268.11	ENST00000519626.1	5150	PDE7A	HGNC:8791	910.622	0.753848	0.753848	1.68628	1.68628	0.161313	4.67319	2.96554e-06	0.000143035	664.826	1156.42	735.73	1526.68	802.867	1292.9	455.881	649.67
ENSG00000196182.11	ENST00000460017.1	83931	STK40	HGNC:21373	5124.52	0.824326	0.824326	1.77071	1.77071	0.176505	4.67026	3.00823e-06	0.000144733	3630.95	6618.1	3363.79	8977.51	3644.73	5352.06	3884.32	5524.71
ENSG00000115170.15	ENST00000413751.1	90	ACVR1	HGNC:171	2309.66	0.8381	0.8381	1.78769	1.78769	0.17951	4.66882	3.02932e-06	0.000145385	1589.98	3029.35	1805.4	4752.38	1302.64	2132.83	1661.89	2202.83
ENSG00000151718.16	ENST00000508747.1	80014	WWC2	HGNC:24148	5892.35	-0.803345	0.803345	-1.74514	1.74514	0.172159	-4.6663	3.06672e-06	0.000146814	7432.79	4351.91	7718.81	3023.78	8089.48	5227.42	6490.09	4804.54
ENSG00000108242.13	ENST00000339022.6	1562	CYP2C18	HGNC:2620	64.1434	1.7455	1.7455	3.3531	3.3531	0.374214	4.66443	3.0947e-06	0.000147503	31.028	97.2587	19.0823	116.26	18.0526	57.6691	55.9491	117.847
ENSG00000110841.14	ENST00000540256.1	8496	PPFIBP1	HGNC:9249	3137.17	0.758864	0.758864	1.69216	1.69216	0.162696	4.66432	3.0964e-06	0.000147503	2297.84	3976.5	2217.79	5140.94	2166.31	3016.47	2509.42	3772.11
ENSG00000158158.12	ENST00000493384.1	26504	CNNM4	HGNC:105	1119.79	0.821892	0.821892	1.76772	1.76772	0.176277	4.6625	3.12392e-06	0.000148448	791.1	1448.49	950.937	2172.23	586.235	1110.59	836.128	1062.64
ENSG00000182575.8	ENST00000570453.1	11248	NXPH3	HGNC:8077	277.063	-1.09107	1.09107	-2.13032	2.13032	0.234198	-4.65875	3.18135e-06	0.000150806	361.537	192.59	189.763	52.011	232.784	133.941	662.064	391.816
ENSG00000167536.14	ENST00000581759.1	147015	DHRS13	HGNC:28326	572.982	0.821394	0.821394	1.76711	1.76711	0.1767	4.64852	3.34323e-06	0.000158091	405.368	740.595	508.863	1130.99	267.939	462.283	439.304	628.518
ENSG00000167614.14	ENST00000467939.1	57348	TTYH1	HGNC:13476	178.817	1.11588	1.11588	2.16728	2.16728	0.240314	4.64344	3.42654e-06	0.000161634	105.162	252.472	169.621	488.496	82.662	158.125	63.2017	110.796
ENSG00000121005.9	ENST00000517786.1	83690	CRISPLD1	HGNC:18206	698.84	0.785871	0.785871	1.72413	1.72413	0.169421	4.63857	3.50833e-06	0.000165088	500.609	897.072	601.094	1307.41	476.969	767.371	423.762	616.431
ENSG00000179041.4	ENST00000320270.4	23212	RRS1	HGNC:17083	802.926	0.772557	0.772557	1.70829	1.70829	0.166572	4.63798	3.51834e-06	0.000165156	590.045	1015.81	544.907	1189.12	543.479	802.716	681.75	1055.59
ENSG00000149564.12	ENST00000435477.1	90952	ESAM	HGNC:17474	35836.3	-0.660179	0.660179	-1.58028	1.58028	0.142365	-4.63723	3.531e-06	0.00016535	44500.3	27172.3	51055.9	26790.8	61661.1	38747.1	20784	15978.9
ENSG00000206561.13	ENST00000603469.1	8292	COLQ	HGNC:2226	154.858	1.34338	1.34338	2.53745	2.53745	0.28988	4.63426	3.58215e-06	0.000167338	89.144	220.572	99.6523	317.165	46.5568	181.379	121.223	163.173
ENSG00000122133.17	ENST00000457014.1	5047	PAEP	HGNC:8573	166.67	1.24499	1.24499	2.37017	2.37017	0.26872	4.63304	3.60328e-06	0.000167918	94.627	238.712	104.953	382.434	72.2105	178.588	106.718	155.115
ENSG00000154736.6	ENST00000652031.1	11096	ADAMTS5	HGNC:221	447.625	-0.840446	0.840446	-1.7906	1.7906	0.181545	-4.62941	3.66706e-06	0.000170478	578.678	316.572	572.47	262.095	927.335	526.463	236.229	161.158
ENSG00000076864.19	ENST00000464457.1	5909	RAP1GAP	HGNC:9858	592.908	0.862786	0.862786	1.81855	1.81855	0.186474	4.62685	3.71266e-06	0.000172183	403.294	782.522	497.201	1254.38	265.089	409.264	447.593	683.916
ENSG00000090020.11	ENST00000374084.2	6548	SLC9A1	HGNC:11071	11243.2	0.70077	0.70077	1.62537	1.62537	0.151481	4.62613	3.72563e-06	0.000172371	8334.28	14152.2	9960.99	20813.6	7503.24	11758.9	7538.62	9884.05
ENSG00000163249.13	ENST00000468768.1	151195	CCNYL1	HGNC:26868	3230.12	-0.682347	0.682347	-1.60475	1.60475	0.147699	-4.61986	3.84007e-06	0.00017724	3911.24	2549.01	3101.94	1578.69	3354.94	2130.04	5276.83	3938.31
ENSG00000133805.15	ENST00000529744.1	272	AMPD3	HGNC:470	1157.02	0.815874	0.815874	1.76036	1.76036	0.176665	4.61819	3.8711e-06	0.000178246	810.023	1504.02	971.079	2344.58	628.041	1070.6	830.947	1096.88
ENSG00000092820.18	ENST00000476189.1	7430	EZR	HGNC:12691	80954.5	0.701724	0.701724	1.62645	1.62645	0.151978	4.61727	3.88814e-06	0.000178604	61602.9	100306	61860.7	125976	48308.8	81388.7	74639.2	93553.5
ENSG00000139687.16	ENST00000484879.1	5925	RB1	HGNC:9884	1244.23	-0.752133	0.752133	-1.68428	1.68428	0.162946	-4.61585	3.9149e-06	0.000179406	1557.2	931.254	1702.57	773.027	1355.85	884.569	1613.2	1136.17
ENSG00000049323.16	ENST00000489740.1	4052	LTBP1	HGNC:6714	14581.8	-0.728709	0.728709	-1.65716	1.65716	0.157888	-4.61535	3.9243e-06	0.000179411	18215.8	10947.9	21800.5	9644.48	15271.6	10385.1	17575.3	12814.1
ENSG00000129657.16	ENST00000588721.1	6397	SEC14L1	HGNC:10698	7686.21	-0.722328	0.722328	-1.64984	1.64984	0.156701	-4.60958	4.0348e-06	0.000184027	9613.51	5758.92	10891.8	4978.78	11206.9	7163.06	6741.86	5134.91
ENSG00000128829.12	ENST00000558823.1	440275	EIF2AK4	HGNC:19687	2155.39	-0.730697	0.730697	-1.65944	1.65944	0.158611	-4.60686	4.08793e-06	0.00018601	2688.32	1622.46	2685.31	1246.23	3410.05	2149.57	1969.61	1471.58
ENSG00000163803.13	ENST00000436775.1	151056	PLB1	HGNC:30041	485.184	0.860329	0.860329	1.81545	1.81545	0.186912	4.60284	4.16765e-06	0.000189191	344.671	625.698	361.504	846.454	205.23	373.919	467.278	656.721
ENSG00000146070.17	ENST00000537365.1	7941	PLA2G7	HGNC:9040	4214.29	-0.642635	0.642635	-1.56118	1.56118	0.139792	-4.59707	4.28478e-06	0.000194053	5143.14	3285.44	3786.79	2213.02	7145.99	4212.63	4496.65	3430.66
ENSG00000159128.15	ENST00000421802.1	3460	IFNGR2	HGNC:5440	5090.96	-0.706344	0.706344	-1.63166	1.63166	0.153824	-4.59188	4.39267e-06	0.000198473	6210.93	3971	5309.13	2486.33	5560.21	3683.38	7763.45	5743.28
ENSG00000119326.15	ENST00000374593.4	8727	CTNNAL1	HGNC:2512	1342.78	-0.755012	0.755012	-1.68765	1.68765	0.16445	-4.59114	4.4084e-06	0.000198718	1653.34	1032.22	1136.46	509.912	1965.84	1310.58	1857.72	1276.17
ENSG00000012232.9	ENST00000520679.1	2137	EXTL3	HGNC:3518	16190.1	-0.804032	0.804032	-1.74597	1.74597	0.175238	-4.58822	4.47041e-06	0.000200846	20421	11959.3	22065.6	8558.37	20351	12529.1	18846.6	14790.3
ENSG00000166949.16	ENST00000558763.1	4088	SMAD3	HGNC:6769	2782.13	-0.667624	0.667624	-1.58845	1.58845	0.145517	-4.58794	4.47643e-06	0.000200846	3439.46	2124.8	4547.96	2346.62	3339.74	2371.87	2430.68	1655.9
ENSG00000138696.11	ENST00000394931.1	658	BMPR1B	HGNC:1077	195.894	-1.05086	1.05086	-2.07177	2.07177	0.229239	-4.58415	4.55847e-06	0.00020358	268.084	123.704	384.827	139.716	162.474	100.456	256.951	130.941
ENSG00000105953.15	ENST00000497326.1	4967	OGDH	HGNC:8124	6590.92	0.748773	0.748773	1.68036	1.68036	0.163387	4.58283	4.58736e-06	0.000204397	4769.06	8412.77	5492.54	12418.4	4242.37	7051.44	4572.28	5768.46
ENSG00000204644.10	ENST00000488757.6	346171	ZFP57	HGNC:18791	222.492	-1.1263	1.1263	-2.18298	2.18298	0.24604	-4.5777	4.70115e-06	0.000208985	309.531	135.453	404.97	131.557	339.199	135.801	184.425	138.999
ENSG00000122644.13	ENST00000404894.1	10124	ARL4A	HGNC:695	274.7	1.01668	1.01668	2.02326	2.02326	0.222156	4.57644	4.72959e-06	0.000209765	179.042	370.358	160.08	485.436	195.728	338.573	181.316	287.063
ENSG00000142039.4	ENST00000600918.1	90324	CCDC97	HGNC:28289	796.984	0.832782	0.832782	1.78112	1.78112	0.182003	4.57564	4.74755e-06	0.000210079	551.656	1042.31	620.176	1534.84	621.39	1025.02	413.402	567.076
ENSG00000101665.9	ENST00000588190.1	4092	SMAD7	HGNC:6773	2965.57	0.620168	0.620168	1.53705	1.53705	0.135581	4.57416	4.7814e-06	0.000211093	2318.95	3612.19	2686.37	4659.58	2648.99	3833.13	1621.49	2343.85
ENSG00000111913.20	ENST00000606385.1	9750	RIPOR2	HGNC:13872	984.759	1.00176	1.00176	2.00244	2.00244	0.219141	4.57131	4.8469e-06	0.000213496	641.823	1327.69	550.208	1967.24	900.731	1223.14	474.531	792.698
ENSG00000140044.13	ENST00000267569.5	122953	JDP2	HGNC:17546	1148.01	-0.675492	0.675492	-1.59714	1.59714	0.147906	-4.56703	4.94688e-06	0.000217404	1405.93	890.087	1188.41	663.906	1559.18	960.841	1470.22	1045.52
ENSG00000153944.12	ENST00000674522.1	124540	MSI2	HGNC:18585	1432.97	-0.761892	0.761892	-1.69571	1.69571	0.167113	-4.55914	5.13632e-06	0.000225216	1801.17	1064.77	1704.69	757.73	2439.95	1481.72	1258.85	954.864
ENSG00000162722.9	ENST00000366481.4	25893	TRIM58	HGNC:24150	1322.58	0.900475	0.900475	1.86668	1.86668	0.197563	4.55791	5.16655e-06	0.000225516	927.128	1718.02	700.746	2122.25	1246.58	1725.42	834.056	1306.39
ENSG00000167566.17	ENST00000480927.1	57701	NCKAP5L	HGNC:29321	5237.65	-0.751566	0.751566	-1.68362	1.68362	0.164887	-4.55807	5.16253e-06	0.000225516	6471.3	4004	6139.22	2642.37	6147.39	3861.04	7127.29	5508.6
ENSG00000226328.7	ENST00000432502.1	100506714	NUP50-DT	HGNC:50502	409.579	0.905877	0.905877	1.87368	1.87368	0.198788	4.557	5.1889e-06	0.000225981	282.81	536.349	337.121	752.63	200.479	446.47	310.828	409.947
ENSG00000187266.14	ENST00000589402.1	2057	EPOR	HGNC:3416	809.481	-0.767841	0.767841	-1.70272	1.70272	0.168664	-4.55248	5.30166e-06	0.000230372	1025.02	593.947	1184.17	539.487	664.147	468.794	1226.74	773.56
ENSG00000234678.2	ENST00000415582.1	102723465	ELF3-AS1	HGNC:40211	225.746	0.945195	0.945195	1.92545	1.92545	0.207781	4.54899	5.39032e-06	0.000233698	151.817	299.676	187.643	426.287	154.873	275.323	112.934	197.419
ENSG00000117385.16	ENST00000492956.1	64175	P3H1	HGNC:19316	19483.9	-0.707961	0.707961	-1.63349	1.63349	0.155661	-4.54809	5.41353e-06	0.000234178	24017.4	14950.5	25174.9	11407.8	18391.8	12866.7	28485.3	20576.9
ENSG00000100321.15	ENST00000381535.4	9145	SYNGR1	HGNC:11498	283.481	0.876816	0.876816	1.83632	1.83632	0.192992	4.54327	5.5389e-06	0.000239065	197.387	369.575	272.454	533.368	176.726	349.735	142.981	225.622
ENSG00000160803.8	ENST00000472638.1	56893	UBQLN4	HGNC:1237	1559.7	0.723069	0.723069	1.65069	1.65069	0.159176	4.54256	5.55752e-06	0.000239333	1154.76	1964.63	1343.19	2798.4	948.238	1540.32	1172.86	1555.18
ENSG00000095739.11	ENST00000375533.6	25805	BAMBI	HGNC:30251	705.926	-0.878983	0.878983	-1.83908	1.83908	0.193522	-4.54203	5.57158e-06	0.000239404	903.793	508.059	799.338	305.947	1105.96	589.713	806.081	628.518
ENSG00000122257.20	ENST00000570185.1	5930	RBBP6	HGNC:9889	6136.48	0.663155	0.663155	1.58354	1.58354	0.146033	4.54112	5.59564e-06	0.000239904	4671.15	7601.81	5446.95	10592.9	3996.28	6225.47	4570.21	5987.04
ENSG00000113742.14	ENST00000656232.1	80315	CPEB4	HGNC:21747	5476.09	0.740467	0.740467	1.67072	1.67072	0.163197	4.53726	5.699e-06	0.000243792	3982.98	6969.21	4290.35	9975.92	4549.26	6682.17	3109.32	4249.55
ENSG00000173598.14	ENST00000546925.1	11163	NUDT4	HGNC:8051	692.275	0.832522	0.832522	1.7808	1.7808	0.183614	4.53408	5.7856e-06	0.00024695	486.812	897.738	498.261	1244.19	610.939	928.286	351.236	520.743
ENSG00000216990.2	ENST00000404829.2	644016	HSPD1P10	HGNC:35131	30.6026	2.50564	2.50564	5.67902	5.67902	0.553625	4.52588	6.01435e-06	0.000256148	7.91691	53.2882	11.6614	114.22	3.80055	20.4632	8.28875	25.181
ENSG00000142623.11	ENST00000460293.1	29943	PADI1	HGNC:18367	4732.29	-0.735242	0.735242	-1.66468	1.66468	0.162497	-4.52465	6.04942e-06	0.000257074	5847.34	3617.25	6588.71	3065.59	4664.23	2671.38	6289.09	5114.77
ENSG00000166963.13	ENST00000300231.6	4130	MAP1A	HGNC:6835	212.098	1.10264	1.10264	2.14747	2.14747	0.243738	4.52386	6.07207e-06	0.000257469	133.048	291.147	129.336	424.247	190.028	292.066	79.7792	157.129
ENSG00000119698.12	ENST00000556470.1	57718	PPP4R4	HGNC:23788	353.491	-1.06911	1.06911	-2.09814	2.09814	0.2365	-4.52054	6.16824e-06	0.000260973	481.015	225.968	538.546	156.033	607.138	290.206	297.359	231.665
ENSG00000153885.14	ENST00000592363.1	79047	KCTD15	HGNC:23297	139.961	-1.28168	1.28168	-2.43122	2.43122	0.283746	-4.517	6.27224e-06	0.000264793	192.355	87.5678	185.523	52.011	172.925	58.5992	218.616	152.093
ENSG00000197646.8	ENST00000397747.5	80380	PDCD1LG2	HGNC:18731	1754.49	-0.731397	0.731397	-1.66025	1.66025	0.161981	-4.51532	6.322e-06	0.000266312	2189.54	1319.44	2121.32	1031.04	2652.79	1504.05	1794.51	1423.23
ENSG00000120899.18	ENST00000522245.1	2185	PTK2B	HGNC:9612	5659.01	-0.737179	0.737179	-1.66691	1.66691	0.163286	-4.51465	6.34211e-06	0.000266576	7010.28	4307.74	7142.1	3071.71	6574.96	4475.87	7313.79	5375.64
ENSG00000196872.12	ENST00000420294.1	343990	CRACDL	HGNC:33454	516.649	-0.930492	0.930492	-1.90593	1.90593	0.206147	-4.51372	6.36994e-06	0.000267164	654.385	378.913	429.353	152.974	728.756	380.43	805.045	603.337
ENSG00000119714.11	ENST00000529300.1	8111	GPR68	HGNC:4519	135.883	1.29498	1.29498	2.45374	2.45374	0.287087	4.51076	6.45944e-06	0.00027033	77.5617	194.204	59.3673	262.095	76.9612	143.243	96.3567	177.274
ENSG00000107954.10	ENST00000465048.1	9148	NEURL1	HGNC:7761	5172.96	0.735323	0.735323	1.66477	1.66477	0.163177	4.5063	6.59689e-06	0.000275485	3893.74	6452.18	3603.38	7827.15	3213.37	5559.49	4864.46	5969.91
ENSG00000204388.7	ENST00000375650.5	3304	HSPA1B	HGNC:5233	1991.06	0.869595	0.869595	1.82715	1.82715	0.193233	4.50023	6.78785e-06	0.000282237	1361.32	2620.8	1302.9	3850.86	1337.79	1875.18	1443.28	2136.36
ENSG00000118242.16	ENST00000420348.1	55686	MREG	HGNC:25478	1217.94	0.829505	0.829505	1.77708	1.77708	0.184323	4.50028	6.78651e-06	0.000282237	864.769	1571.11	788.737	2069.22	862.725	1384.06	942.846	1260.06
ENSG00000132932.17	ENST00000491840.1	51761	ATP8A2	HGNC:13533	38.8284	2.00332	2.00332	4.00921	4.00921	0.445647	4.4953	6.9473e-06	0.000288246	14.9438	62.713	15.902	93.8238	12.3518	53.0184	16.5775	41.2968
ENSG00000178882.15	ENST00000338359.4	144347	RFLNA	HGNC:27051	196.095	-1.17265	1.17265	-2.25425	2.25425	0.261014	-4.49265	7.03412e-06	0.000290598	272.617	119.574	198.244	55.0705	480.77	200.912	138.837	102.738
ENSG00000169914.6	ENST00000481686.1	23252	OTUD3	HGNC:29038	1893.52	0.821856	0.821856	1.76768	1.76768	0.182919	4.49301	7.02234e-06	0.000290598	1472	2315.04	2113.9	3242.02	424.712	1148.73	1877.4	2554.36
ENSG00000188994.13	ENST00000466062.2	23036	ZNF292	HGNC:18410	4738.64	0.682003	0.682003	1.60437	1.60437	0.151888	4.49018	7.11631e-06	0.000293365	3578.13	5899.15	4061.36	8070.89	3154.46	5172.54	3518.58	4454.02
ENSG00000140022.13	ENST00000554710.1	85439	STON2	HGNC:30652	185.634	1.24279	1.24279	2.36656	2.36656	0.277022	4.48625	7.24873e-06	0.000298187	108.66	262.607	79.5098	357.958	127.319	197.191	119.151	232.672
ENSG00000118402.6	ENST00000369816.5	6785	ELOVL4	HGNC:14415	699.469	-0.811278	0.811278	-1.75477	1.75477	0.181037	-4.48128	7.41954e-06	0.000304564	863.087	535.851	296.837	146.855	1012.85	483.676	1279.58	977.023
ENSG00000163362.11	ENST00000465162.1	55765	INAVA	HGNC:25599	1054.23	-0.721978	0.721978	-1.64944	1.64944	0.161294	-4.47617	7.59942e-06	0.000310907	1306.76	801.689	1276.4	632.291	1388.15	825.97	1255.75	946.806
ENSG00000117411.16	ENST00000481924.1	8704	B4GALT2	HGNC:925	1318.72	-0.650226	0.650226	-1.56941	1.56941	0.14527	-4.47598	7.6063e-06	0.000310907	1603.41	1034.02	1382.41	786.285	1690.3	1067.81	1737.53	1247.97
ENSG00000156860.16	ENST00000494101.1	64319	FBRS	HGNC:20442	6669.9	0.674432	0.674432	1.59597	1.59597	0.150891	4.46965	7.83475e-06	0.000319568	5051.96	8287.83	5494.66	11247.6	4665.18	7048.65	4996.05	6567.21
ENSG00000249715.12	ENST00000457909.2	90342	FER1L5	HGNC:19044	79.824	1.52944	1.52944	2.88675	2.88675	0.342263	4.46862	7.8725e-06	0.000320431	39.1252	120.523	39.2248	195.806	29.4543	78.1323	48.6964	87.6299
ENSG00000140564.12	ENST00000640725.1	5045	FURIN	HGNC:8568	41741.7	0.649156	0.649156	1.56825	1.56825	0.145291	4.46796	7.89678e-06	0.000320742	31666.6	51816.8	38418.1	75652.6	30630.6	45775.3	25951	34022.6
ENSG00000078900.15	ENST00000604566.1	7161	TP73	HGNC:12003	165.631	1.33024	1.33024	2.51445	2.51445	0.298497	4.45647	8.332e-06	0.000337707	106.817	224.444	115.554	248.837	25.6537	140.452	179.244	284.042
ENSG00000147571.5	ENST00000276571.5	1392	CRH	HGNC:2355	134.22	1.28467	1.28467	2.43626	2.43626	0.288318	4.45573	8.36079e-06	0.000338165	86.2664	182.173	65.7281	157.053	30.4044	125.57	162.667	263.897
ENSG00000113600.11	ENST00000467285.1	735	C9	HGNC:1358	57.4038	1.7345	1.7345	3.32764	3.32764	0.389321	4.45519	8.38186e-06	0.000338308	24.0789	90.7288	40.285	186.628	13.3019	49.2978	18.6497	36.2606
ENSG00000146072.6	ENST00000296861.2	27242	TNFRSF21	HGNC:13469	2495.24	0.843631	0.843631	1.79456	1.79456	0.189522	4.45137	8.53244e-06	0.000343667	1760.72	3229.76	1578.53	4456.63	2214.77	2867.64	1488.87	2365
ENSG00000166086.13	ENST00000533711.1	83700	JAM3	HGNC:15532	1862.19	-0.760968	0.760968	-1.69463	1.69463	0.171103	-4.44741	8.691e-06	0.000349325	2388.44	1335.94	3569.46	1510.36	1962.99	1257.56	1632.88	1239.91
ENSG00000124762.14	ENST00000462537.3	1026	CDKN1A	HGNC:1784	21863.6	0.698667	0.698667	1.62301	1.62301	0.157153	4.44579	8.757e-06	0.000351245	16075.9	27651.3	20586.7	44736.6	10982.6	16873.8	16658.3	21343.4
ENSG00000141505.12	ENST00000573083.1	432	ASGR1	HGNC:742	43.9032	1.82444	1.82444	3.54169	3.54169	0.411081	4.43815	9.07358e-06	0.000363188	19.6769	68.1296	13.7817	73.4274	15.2022	48.3676	30.0467	82.5937
ENSG00000111716.14	ENST00000535112.1	3945	LDHB	HGNC:6541	669.167	0.875852	0.875852	1.83509	1.83509	0.197432	4.43622	9.155e-06	0.000365689	458.298	880.036	452.676	1269.68	445.615	649.242	476.603	721.184
ENSG00000176532.4	ENST00000450427.1	222171	PRR15	HGNC:22310	945.196	-0.829456	0.829456	-1.77702	1.77702	0.187056	-4.43426	9.23879e-06	0.000368273	1212.68	677.711	900.051	371.216	1985.79	1045.48	752.204	616.431
ENSG00000187479.8	ENST00000617612.3	387763	C11orf96	HGNC:38675	127.782	-1.2208	1.2208	-2.33075	2.33075	0.275344	-4.43372	9.26217e-06	0.000368443	182.165	73.399	276.694	78.5265	178.626	89.2941	91.1763	52.3765
ENSG00000109814.12	ENST00000510490.1	7358	UGDH	HGNC:12525	2750.81	-0.706908	0.706908	-1.6323	1.6323	0.159727	-4.42573	9.61185e-06	0.000380786	3405.19	2096.43	3607.62	1723.5	3621.93	2187.7	2986.02	2378.09
ENSG00000113721.14	ENST00000523456.1	5159	PDGFRB	HGNC:8804	2210.91	-0.686807	0.686807	-1.60972	1.60972	0.155185	-4.42572	9.61192e-06	0.000380786	2693.95	1727.88	1843.57	899.485	3917.42	2523.49	2320.85	1760.66
ENSG00000175928.6	ENST00000496115.1	57633	LRRN1	HGNC:20980	155.025	-1.3552	1.3552	-2.55833	2.55833	0.306412	-4.42281	9.74275e-06	0.000385178	231.854	78.1966	26.5033	10.1982	644.194	209.283	24.8663	15.1086
ENSG00000070778.13	ENST00000554178.1	11099	PTPN21	HGNC:9651	6934.7	0.70749	0.70749	1.63296	1.63296	0.160171	4.4171	1.00035e-05	0.000394677	5132.22	8737.18	5692.9	12733.5	4194.86	6123.15	5508.91	7354.87
ENSG00000168005.9	ENST00000535820.1	144097	SPINDOC	HGNC:25115	678.186	-0.739438	0.739438	-1.66953	1.66953	0.167626	-4.41124	1.02782e-05	0.000404688	848.325	508.046	733.61	377.335	1096.46	612.967	714.905	533.837
ENSG00000236801.1	ENST00000446071.1	100270964	RPL24P8	HGNC:36409	154.229	-1.09087	1.09087	-2.13002	2.13002	0.247385	-4.4096	1.03563e-05	0.000406934	208.212	100.246	207.786	75.467	202.379	89.2941	214.471	135.977
ENSG00000163590.14	ENST00000480117.1	151742	PPM1L	HGNC:16381	1309.76	-0.828748	0.828748	-1.77614	1.77614	0.188204	-4.40345	1.06541e-05	0.000417785	1715.78	903.731	2656.69	975.972	1215.23	878.058	1275.43	857.161
ENSG00000165929.13	ENST00000555302.1	123036	TC2N	HGNC:19859	902.697	0.761087	0.761087	1.69477	1.69477	0.172905	4.40178	1.07368e-05	0.000420174	657.947	1147.45	829.022	1707.19	481.72	903.172	663.1	831.98
ENSG00000240065.8	ENST00000467593.1	5698	PSMB9	HGNC:9546	262.194	-0.904684	0.904684	-1.87213	1.87213	0.205839	-4.3951	1.10724e-05	0.00043243	341.439	182.95	238.529	130.538	419.011	178.588	366.777	239.723
ENSG00000099953.10	ENST00000480185.1	4320	MMP11	HGNC:7157	16667.8	-0.770525	0.770525	-1.70589	1.70589	0.175359	-4.39399	1.11286e-05	0.000433748	20345.4	12990.2	14899.1	5758.95	23879.8	17196.5	22257.4	16015.1
ENSG00000102554.14	ENST00000464404.2	688	KLF5	HGNC:6349	6171.14	-0.626526	0.626526	-1.54384	1.54384	0.142602	-4.39353	1.11525e-05	0.000433802	7470.11	4872.17	7009.58	3770.29	8884.74	5842.25	6516	5003.97
ENSG00000120156.22	ENST00000519080.1	7010	TEK	HGNC:11724	104.608	-1.25632	1.25632	-2.38885	2.38885	0.286205	-4.38957	1.13575e-05	0.000440886	150.872	58.3441	82.6902	40.793	308.795	106.037	61.1295	28.2027
ENSG00000157193.18	ENST00000661359.1	7804	LRP8	HGNC:6700	354.934	1.07998	1.07998	2.11401	2.11401	0.246123	4.38798	1.1441e-05	0.000443234	236.959	472.91	125.095	504.813	316.396	469.724	269.384	444.193
ENSG00000155096.14	ENST00000517581.1	51582	AZIN1	HGNC:16432	10994.4	0.691778	0.691778	1.61527	1.61527	0.157831	4.38303	1.17038e-05	0.000452506	8211.51	13777.4	8867.99	19296.1	8002.06	11999.8	7764.49	10036.1
ENSG00000104812.15	ENST00000457974.1	2997	GYS1	HGNC:4706	5647.51	-0.656102	0.656102	-1.57582	1.57582	0.149938	-4.37583	1.20974e-05	0.000466789	6908.92	4386.1	7095.45	3684.63	7748.38	4756.77	5882.94	4716.91
ENSG00000253671.3	ENST00000650624.1	101930275	AC027117.1		106.396	1.31539	1.31539	2.4887	2.4887	0.300862	4.37207	1.23075e-05	0.000473358	61.0218	151.77	45.5856	160.112	60.8088	181.379	76.671	113.818
ENSG00000102996.5	ENST00000570065.1	4324	MMP15	HGNC:7161	152643	-0.718316	0.718316	-1.64526	1.64526	0.164303	-4.37191	1.23167e-05	0.000473358	189509	115777	215039	91620	194710	137785	158779	117926
ENSG00000141682.12	ENST00000590596.1	5366	PMAIP1	HGNC:9108	353.582	1.13162	1.13162	2.19104	2.19104	0.259074	4.36792	1.25433e-05	0.000480154	222.454	484.71	139.937	627.192	343	546.926	184.425	280.013
ENSG00000273802.2	ENST00000541790.3	8339	H2BC8	HGNC:4746	487.442	0.98643	0.98643	1.98128	1.98128	0.225821	4.3682	1.25273e-05	0.000480154	308.221	666.662	327.58	1060.62	294.543	563.669	302.539	375.701
ENSG00000135540.11	ENST00000468095.2	57224	NHSL1	HGNC:21021	1060.66	0.918837	0.918837	1.89059	1.89059	0.210742	4.36001	1.30059e-05	0.000496875	693.225	1428.09	714.528	2299.7	657.496	1065.95	707.652	918.603
ENSG00000185201.16	ENST00000399815.2	10581	IFITM2	HGNC:5413	424.183	-0.935636	0.935636	-1.91273	1.91273	0.214752	-4.35682	1.31963e-05	0.000502653	582.254	266.113	463.277	202.945	1124.96	460.423	158.522	134.97
ENSG00000143333.7	ENST00000367558.6	6004	RGS16	HGNC:9997	2345.12	0.645663	0.645663	1.56446	1.56446	0.148203	4.35661	1.32092e-05	0.000502653	1877.48	2812.77	1850.99	3074.77	999.545	1811	2781.91	3552.54
ENSG00000101856.10	ENST00000217971.8	10857	PGRMC1	HGNC:16090	5156.21	-0.623423	0.623423	-1.54053	1.54053	0.143164	-4.3546	1.33308e-05	0.000506283	6211.89	4100.52	5485.11	2988.09	6889.45	4441.45	6261.12	4872.02
ENSG00000148288.13	ENST00000642916.1	26301	GBGT1	HGNC:20460	251.366	1.09602	1.09602	2.13764	2.13764	0.251912	4.35081	1.35636e-05	0.000514112	166.683	336.049	85.8706	338.582	209.03	331.132	205.147	338.433
ENSG00000188042.8	ENST00000339728.6	10123	ARL4C	HGNC:698	1591.16	0.6837	0.6837	1.60625	1.60625	0.157252	4.3478	1.37509e-05	0.000519623	1213.17	1969.15	1151.3	2376.19	1345.4	1933.77	1142.81	1597.48
ENSG00000100628.12	ENST00000555374.1	51676	ASB2	HGNC:16012	161.396	1.01913	1.01913	2.02669	2.02669	0.234599	4.34411	1.39839e-05	0.000526935	108.504	214.288	92.2313	216.203	181.476	320.901	51.8047	105.76
ENSG00000182534.13	ENST00000589082.1	439921	MXRA7	HGNC:7541	5261.14	-0.74152	0.74152	-1.67194	1.67194	0.170727	-4.34332	1.40347e-05	0.000527821	6551.86	3970.42	7035.03	2886.1	8648.16	6097.11	3972.38	2928.05
ENSG00000100596.7	ENST00000557566.1	9517	SPTLC2	HGNC:11278	2159.46	-0.720875	0.720875	-1.64818	1.64818	0.166002	-4.34256	1.40832e-05	0.000528613	2655.41	1663.51	2236.88	1017.78	3232.37	1978.42	2496.99	1994.34
ENSG00000105255.11	ENST00000594438.1	79187	FSD1	HGNC:13745	48.7877	1.67442	1.67442	3.19191	3.19191	0.385766	4.3405	1.42158e-05	0.000532555	23.3074	74.268	18.0222	83.6256	21.8532	58.5992	30.0467	80.5792
ENSG00000005108.16	ENST00000480061.1	221981	THSD7A	HGNC:22207	2489.04	0.673003	0.673003	1.59439	1.59439	0.155246	4.33508	1.45707e-05	0.000544791	1876.62	3101.47	2267.62	4265.93	1751.1	3059.25	1611.13	1979.23
ENSG00000186834.4	ENST00000332499.4	10614	HEXIM1	HGNC:24953	17215.7	0.667513	0.667513	1.58833	1.58833	0.154005	4.33437	1.46178e-05	0.000545497	13110.8	21320.6	14059.4	29134.3	10849.6	16685	14423.5	18142.4
ENSG00000075275.18	ENST00000497509.1	9620	CELSR1	HGNC:1850	2473.65	-0.789943	0.789943	-1.72901	1.72901	0.182298	-4.33324	1.46928e-05	0.000547234	3113.31	1833.98	3070.14	1185.04	3969.68	2480.7	2300.13	1836.2
ENSG00000116761.12	ENST00000482383.1	1491	CTH	HGNC:2501	149.493	1.13487	1.13487	2.19599	2.19599	0.261933	4.33266	1.47316e-05	0.000547622	95.0287	203.958	85.8706	252.916	65.5595	165.566	133.656	193.39
ENSG00000163393.13	ENST00000481127.1	55356	SLC22A15	HGNC:20301	232.407	-0.960654	0.960654	-1.94619	1.94619	0.221941	-4.32843	1.50179e-05	0.000557192	304.911	159.903	304.257	116.26	318.296	159.985	292.179	203.463
ENSG00000106537.8	ENST00000466195.1	27075	TSPAN13	HGNC:21643	1585.25	-0.78446	0.78446	-1.72245	1.72245	0.181569	-4.32045	1.55714e-05	0.00057662	2034.27	1136.23	1953.82	840.335	3064.2	1641.71	1084.79	926.661
ENSG00000130751.10	ENST00000600352.1	4861	NPAS1	HGNC:7894	173.319	-1.16628	1.16628	-2.24432	2.24432	0.270746	-4.30764	1.65005e-05	0.00060936	238.93	107.708	160.08	47.9317	385.756	143.243	170.956	131.948
ENSG00000154229.12	ENST00000583775.1	5578	PRKCA	HGNC:9393	475.502	0.766398	0.766398	1.70102	1.70102	0.177926	4.3074	1.65187e-05	0.00060936	344.939	606.066	410.27	867.871	311.645	455.772	312.9	494.555
ENSG00000158352.15	ENST00000484922.1	57477	SHROOM4	HGNC:29215	1936.09	-0.682589	0.682589	-1.60502	1.60502	0.158564	-4.30483	1.67114e-05	0.000614122	2361.76	1510.43	1977.14	972.913	2803.86	1740.3	2304.27	1818.07
ENSG00000128708.13	ENST00000392584.2	8520	HAT1	HGNC:4821	1986.82	-0.645365	0.645365	-1.56413	1.56413	0.149905	-4.30516	1.66863e-05	0.000614122	2423.41	1550.23	2517.81	1331.89	2647.08	1702.17	2105.34	1616.62
ENSG00000169715.15	ENST00000568293.1	4493	MT1E	HGNC:7397	639.548	0.756788	0.756788	1.68972	1.68972	0.175848	4.30365	1.68009e-05	0.000616235	478.231	800.865	381.647	827.078	499.773	836.202	553.274	739.314
ENSG00000147804.10	ENST00000526658.1	55630	SLC39A4	HGNC:17129	548.26	-0.796184	0.796184	-1.7365	1.7365	0.185151	-4.30019	1.70654e-05	0.00062475	703.551	392.97	653.04	298.809	1067.01	573.9	390.607	306.201
ENSG00000007866.21	ENST00000639578.2	7005	TEAD3	HGNC:11716	11779.1	0.622023	0.622023	1.53903	1.53903	0.144727	4.2979	1.72423e-05	0.000630028	9215.35	14342.8	9832.71	18475.1	7526.99	11559.9	10286.3	12993.4
ENSG00000148842.18	ENST00000475511.1	54805	CNNM2	HGNC:103	935.587	0.722017	0.722017	1.64949	1.64949	0.168028	4.297	1.73129e-05	0.000631413	692.793	1178.38	752.693	1628.66	647.044	962.702	678.642	943.784
ENSG00000111266.9	ENST00000536236.1	80824	DUSP16	HGNC:17909	3065.11	0.763844	0.763844	1.69801	1.69801	0.177783	4.29649	1.73523e-05	0.000631656	2208.64	3921.58	2262.32	5720.2	1928.78	2878.8	2434.82	3165.76
ENSG00000100678.19	ENST00000533899.1	6547	SLC8A3	HGNC:11070	337.553	-0.851197	0.851197	-1.804	1.804	0.198322	-4.292	1.77072e-05	0.000642738	428.75	246.356	192.944	96.8833	558.681	260.441	534.625	381.744
ENSG00000109062.12	ENST00000581356.1	9368	SLC9A3R1	HGNC:11075	3387.05	0.632791	0.632791	1.55056	1.55056	0.147442	4.2918	1.77234e-05	0.000642738	2644.34	4129.76	2921.72	5344.9	2053.25	3332.71	2958.05	3711.68
ENSG00000171227.7	ENST00000465296.1	140738	TMEM37	HGNC:18216	176.535	1.24689	1.24689	2.37329	2.37329	0.29072	4.28897	1.79503e-05	0.000649746	100.684	252.386	102.833	383.454	76.9612	230.676	122.259	143.028
ENSG00000117602.12	ENST00000482807.1	11123	RCAN3	HGNC:3042	1031.81	0.859989	0.859989	1.81502	1.81502	0.200623	4.28659	1.81439e-05	0.000654299	712.163	1351.45	691.205	1888.71	687.9	1275.23	757.385	890.4
ENSG00000083290.20	ENST00000580118.2	9706	ULK2	HGNC:13480	593.053	-0.802828	0.802828	-1.74452	1.74452	0.187276	-4.28686	1.81217e-05	0.000654299	747.777	438.329	753.753	303.908	690.75	476.235	798.829	534.845
ENSG00000115616.3	ENST00000469286.1	6549	SLC9A2	HGNC:11072	25.3971	2.6673	2.6673	6.35241	6.35241	0.622442	4.28522	1.82554e-05	0.000657094	7.53303	43.2611	6.36078	74.4472	15.2022	37.2059	1.03609	18.1303
ENSG00000162998.5	ENST00000295113.5	2487	FRZB	HGNC:3959	491.555	0.75635	0.75635	1.68921	1.68921	0.176551	4.28403	1.83541e-05	0.000659413	353.195	629.916	550.208	1041.24	336.349	614.827	173.028	233.68
ENSG00000243244.7	ENST00000444932.1	11037	STON1	HGNC:17003	403.918	0.829298	0.829298	1.77682	1.77682	0.193712	4.28108	1.85987e-05	0.000666962	272.656	535.179	439.954	1009.63	242.285	405.544	135.728	190.368
ENSG00000163328.13	ENST00000497620.1	151556	GPR155	HGNC:22951	150.645	1.16162	1.16162	2.23709	2.23709	0.271405	4.28002	1.86876e-05	0.000668906	93.5986	207.691	98.5921	287.59	58.9086	169.287	123.295	166.195
ENSG00000135821.19	ENST00000462444.1	2752	GLUL	HGNC:4341	16087.8	0.764586	0.764586	1.69888	1.69888	0.178775	4.2768	1.89603e-05	0.000677408	11929.7	20245.9	10286.4	25990.2	9879.54	16031.1	15623.3	18716.5
ENSG00000166147.14	ENST00000558230.1	2200	FBN1	HGNC:3603	39166.2	-0.805081	0.805081	-1.74724	1.74724	0.188637	-4.26789	1.97333e-05	0.000702424	50925	27407.4	57344.6	21151.2	77431.5	45521.4	17999	15549.8
ENSG00000160113.5	ENST00000596878.1	2063	NR2F6	HGNC:7977	8275.55	0.635208	0.635208	1.55316	1.55316	0.148825	4.26814	1.97111e-05	0.000702424	6452.64	10098.5	6865.4	12847.7	5253.31	8601.06	7239.19	8846.59
ENSG00000115112.8	ENST00000464621.1	29842	TFCP2L1	HGNC:17925	3006.45	1.81927	1.81927	3.52903	3.52903	0.426746	4.26312	2.0159e-05	0.000714941	1243.93	4768.96	1379.23	7954.63	920.684	3480.61	1431.88	2871.64
ENSG00000104885.18	ENST00000446286.1	84444	DOT1L	HGNC:24948	5524.91	0.604238	0.604238	1.52018	1.52018	0.141735	4.26314	2.01572e-05	0.000714941	4329.38	6720.44	5139.51	9116.21	3731.19	5836.67	4117.44	5208.44
ENSG00000144036.16	ENST00000485398.1	23233	EXOC6B	HGNC:17085	4231.89	0.627608	0.627608	1.545	1.545	0.147289	4.26107	2.03451e-05	0.000720217	3256.8	5206.98	3814.35	7374.35	3154.46	4516.79	2801.6	3729.81
ENSG00000072274.13	ENST00000464011.1	7037	TFRC	HGNC:11763	39474.9	0.568174	0.568174	1.48265	1.48265	0.133385	4.25965	2.04748e-05	0.000723482	31296.4	47653.4	37832.9	65168.8	33367	47865.3	22689.4	29926.1
ENSG00000157764.14	ENST00000469930.2	673	BRAF	HGNC:1097	1789.33	0.6572	0.6572	1.57702	1.57702	0.154487	4.25409	2.09904e-05	0.000740343	1377.42	2201.24	1559.45	2902.42	1120.21	1887.27	1452.6	1814.04
ENSG00000163430.12	ENST00000467994.1	11167	FSTL1	HGNC:3972	142506	-0.611156	0.611156	-1.52748	1.52748	0.143796	-4.25017	2.13606e-05	0.000752026	172093	112920	187952	98355.9	167889	116475	160437	123930
ENSG00000095539.15	ENST00000613292.1	57715	SEMA4G	HGNC:10735	225.674	-1.02775	1.02775	-2.03884	2.03884	0.242157	-4.24416	2.19411e-05	0.000771057	307.335	144.012	345.603	133.597	397.158	154.404	179.244	144.035
ENSG00000075539.15	ENST00000515684.1	285527	FRYL	HGNC:29127	4271	-0.632179	0.632179	-1.5499	1.5499	0.14906	-4.24112	2.22411e-05	0.000780177	5171.39	3370.6	5309.13	2764.74	5193.46	3387.59	5011.59	3959.46
ENSG00000257315.3	ENST00000550078.2	100381270	ZBED6	HGNC:33273	212.341	0.929995	0.929995	1.90527	1.90527	0.219352	4.23975	2.23769e-05	0.000783517	142.57	282.112	183.403	427.306	116.867	230.676	127.44	188.354
ENSG00000069020.18	ENST00000443808.1	375449	MAST4	HGNC:19037	4655.88	0.551239	0.551239	1.46534	1.46534	0.130173	4.23468	2.28877e-05	0.000799951	3775.69	5536.08	4035.92	6298.44	4018.13	5387.41	3273.02	4922.38
ENSG00000244122.2	ENST00000485022.1	54577	UGT1A7	HGNC:12539	107.631	1.32694	1.32694	2.5087	2.5087	0.313492	4.23276	2.30838e-05	0.000805344	57.8633	157.398	58.3072	263.115	42.7562	90.2242	72.5266	118.854
ENSG00000136153.20	ENST00000605961.1	4008	LMO7	HGNC:6646	1002.9	-0.645473	0.645473	-1.56425	1.56425	0.152527	-4.23185	2.31777e-05	0.000807163	1217.36	788.445	1089.81	589.459	1477.46	1019.44	1084.79	756.437
ENSG00000127423.11	ENST00000374298.4	79000	AUNIP	HGNC:28363	168.457	1.0724	1.0724	2.10293	2.10293	0.253497	4.23045	2.33227e-05	0.000809863	104.808	232.107	107.073	345.72	113.066	193.47	94.2846	157.129
ENSG00000276168.1	ENST00000618786.1	6029	RN7SL1	HGNC:10038	750.904	-0.689316	0.689316	-1.61252	1.61252	0.162948	-4.23029	2.33392e-05	0.000809863	952.178	549.631	618.056	414.049	418.061	292.066	1820.42	942.777
ENSG00000136695.15	ENST00000514072.1	26525	IL36RN	HGNC:15561	623.984	1.00117	1.00117	2.00162	2.00162	0.236714	4.22944	2.34275e-05	0.000811281	373.713	874.254	414.511	1569.51	457.967	720.864	248.663	332.389
ENSG00000092148.13	ENST00000556474.1	25831	HECTD1	HGNC:20157	8718.49	0.591694	0.591694	1.50702	1.50702	0.139911	4.22909	2.34642e-05	0.000811281	6867.89	10569.1	8129.08	14240.8	6035.28	9359.13	6439.32	8107.28
ENSG00000166130.15	ENST00000299157.5	121457	IKBIP	HGNC:26430	1378.11	-0.63928	0.63928	-1.55755	1.55755	0.151221	-4.22746	2.36346e-05	0.000815712	1668.73	1087.5	1495.84	806.681	1820.46	1176.64	1689.87	1279.2
ENSG00000010671.16	ENST00000464567.1	695	BTK	HGNC:1133	301.064	1.02418	1.02418	2.0338	2.0338	0.242375	4.22559	2.38313e-05	0.000820455	195.613	406.515	186.583	566.003	156.773	366.478	243.482	287.063
ENSG00000120055.7	ENST00000625129.1	79946	C10orf95	HGNC:25880	290.028	0.884757	0.884757	1.84645	1.84645	0.209393	4.22535	2.38571e-05	0.000820455	198.475	381.58	214.146	538.467	206.18	353.456	175.1	252.817
ENSG00000185262.9	ENST00000589240.1	283991	UBALD2	HGNC:28438	4316.01	0.684144	0.684144	1.60675	1.60675	0.161946	4.22451	2.39457e-05	0.000822038	3228.42	5403.6	3776.18	8097.41	2471.31	3875.92	3437.76	4237.46
ENSG00000168140.5	ENST00000304735.4	114990	VASN	HGNC:18517	838.682	-0.744894	0.744894	-1.67585	1.67585	0.176383	-4.22316	2.40905e-05	0.000825539	1075.98	601.38	878.848	430.366	1966.79	1058.51	382.319	315.266
ENSG00000166681.14	ENST00000372634.1	27018	BEX3	HGNC:13388	1955.54	-0.603901	0.603901	-1.51982	1.51982	0.143049	-4.22164	2.4253e-05	0.000829633	2342.67	1568.41	2025.91	1136.08	3208.62	2303.04	1793.48	1266.1
ENSG00000188559.15	ENST00000424981.1	57186	RALGAPA2	HGNC:16207	1474.45	0.757511	0.757511	1.69057	1.69057	0.179465	4.22094	2.43285e-05	0.000830742	1041.43	1907.46	1336.82	3053.35	936.836	1666.82	850.633	1002.2
ENSG00000064651.14	ENST00000502849.1	6558	SLC12A2	HGNC:10911	414.823	-0.780754	0.780754	-1.71803	1.71803	0.185134	-4.21723	2.47318e-05	0.000843021	514.394	315.252	287.295	128.498	559.631	372.059	696.255	445.2
ENSG00000198900.6	ENST00000361337.3	7150	TOP1	HGNC:11986	12927.6	0.569994	0.569994	1.48452	1.48452	0.13523	4.215	2.49779e-05	0.000849908	10325	15530.2	12163.9	20695.3	8180.69	12271.4	10630.3	13623.9
ENSG00000197321.15	ENST00000490031.1	6840	SVIL	HGNC:11480	5234.1	-0.68023	0.68023	-1.60239	1.60239	0.161417	-4.21413	2.50748e-05	0.000851704	6389.24	4078.97	6459.37	2940.15	6280.41	4314.95	6427.93	4981.81
ENSG00000151729.11	ENST00000491736.1	291	SLC25A4	HGNC:10990	1161.8	-0.652249	0.652249	-1.57162	1.57162	0.154856	-4.21198	2.53138e-05	0.000858313	1421.3	902.289	1086.63	624.133	1928.78	1108.73	1248.49	974.001
ENSG00000152214.14	ENST00000594852.1	6014	RIT2	HGNC:10017	73.3357	1.5924	1.5924	3.0155	3.0155	0.378313	4.20921	2.56269e-05	0.000867402	33.5652	113.106	54.0667	239.659	11.4017	49.2978	35.2272	50.362
ENSG00000172493.21	ENST00000503369.1	4299	AFF1	HGNC:7135	13534.7	0.594328	0.594328	1.50977	1.50977	0.1413	4.20616	2.59751e-05	0.00087765	10674.3	16395.1	11403.8	20943.1	10092.4	14676.8	10526.7	13565.5
ENSG00000196914.9	ENST00000528681.1	23365	ARHGEF12	HGNC:14193	9580.22	0.586116	0.586116	1.5012	1.5012	0.139425	4.2038	2.62466e-05	0.000885271	7591.99	11568.5	8060.17	14462.1	7374.02	10733.9	7341.76	9509.35
ENSG00000142484.7	ENST00000270560.4	9032	TM4SF5	HGNC:11857	646.516	-0.714091	0.714091	-1.64045	1.64045	0.169887	-4.20333	2.63013e-05	0.000885568	815.032	478.001	842.804	441.584	1208.58	689.239	393.716	303.179
ENSG00000006453.14	ENST00000479789.1	55971	BAIAP2L1	HGNC:21649	9979.93	-0.629932	0.629932	-1.54749	1.54749	0.149887	-4.2027	2.63745e-05	0.000886485	12011.7	7948.12	11799.3	5908.86	10242.5	7150.97	13993.5	10784.5
ENSG00000085511.20	ENST00000539610.1	4216	MAP3K4	HGNC:6856	2706.17	0.696257	0.696257	1.6203	1.6203	0.165709	4.20169	2.64931e-05	0.000888924	2051.5	3360.84	2318.51	4811.53	1335.89	2307.69	2500.09	2963.3
ENSG00000109089.7	ENST00000337231.5	30850	CDR2L	HGNC:29999	1130.89	0.742908	0.742908	1.67355	1.67355	0.176908	4.1994	2.67622e-05	0.000896396	815.755	1446.02	935.035	2205.88	761.061	1131.99	751.168	1000.19
ENSG00000100311.17	ENST00000440375.1	5155	PDGFB	HGNC:8800	828.825	-0.720288	0.720288	-1.64751	1.64751	0.171689	-4.1953	2.7251e-05	0.000911184	1041.93	615.724	1114.2	525.21	1505.97	930.147	505.614	391.816
ENSG00000025293.17	ENST00000473943.1	51230	PHF20	HGNC:16098	1477.34	-0.70149	0.70149	-1.62618	1.62618	0.167252	-4.19422	2.73809e-05	0.000913944	1812.33	1142.36	1613.52	741.412	2195.77	1405.45	1627.7	1280.2
ENSG00000268655.2	ENST00000600007.1	101059948	AC008687.4		75.9616	1.39103	1.39103	2.62266	2.62266	0.331903	4.19108	2.77633e-05	0.000925107	43.5481	108.375	38.1647	137.676	19.9529	59.5294	72.5266	127.92
ENSG00000162496.9	ENST00000482265.1	9249	DHRS3	HGNC:17693	3271.75	-0.654381	0.654381	-1.57394	1.57394	0.156218	-4.18889	2.80326e-05	0.00093247	3961.87	2581.63	3968.07	1916.25	3106.95	2154.22	4810.58	3674.41
ENSG00000169105.8	ENST00000559991.1	113189	CHST14	HGNC:24464	1614.64	-0.717128	0.717128	-1.64391	1.64391	0.171551	-4.18026	2.91173e-05	0.000966885	1987.55	1241.72	1910.35	830.137	2220.47	1479.86	1831.81	1415.17
ENSG00000131773.14	ENST00000522578.1	10656	KHDRBS3	HGNC:18117	298.179	-0.884349	0.884349	-1.84593	1.84593	0.211702	-4.17733	2.94952e-05	0.000975337	397.462	198.895	208.846	123.399	706.903	280.904	276.637	192.383
ENSG00000111879.20	ENST00000448815.2	79632	FAM184A	HGNC:20991	459.198	0.791863	0.791863	1.73131	1.73131	0.189572	4.17711	2.95235e-05	0.000975337	339.452	578.943	297.897	644.529	282.191	529.253	438.268	563.047
ENSG00000134030.14	ENST00000590422.1	9811	CTIF	HGNC:23925	1465.17	-0.651061	0.651061	-1.57032	1.57032	0.155863	-4.17713	2.95213e-05	0.000975337	1793.93	1136.4	1660.16	896.426	2302.18	1376.62	1419.45	1136.17
ENSG00000280832.1	ENST00000626810.1	399972	GSEC	HGNC:48645	120.066	1.22738	1.22738	2.34141	2.34141	0.293995	4.17482	2.98216e-05	0.000980679	72.8188	167.314	83.7503	255.976	34.205	106.967	100.501	138.999
ENSG00000128274.17	ENST00000647439.1	53947	A4GALT	HGNC:18149	685.307	-0.645754	0.645754	-1.56456	1.56456	0.154683	-4.1747	2.98377e-05	0.000980679	832.954	537.661	670.002	391.613	1017.6	685.518	811.262	535.852
ENSG00000006747.15	ENST00000476649.1	85477	SCIN	HGNC:21695	2073.64	0.621469	0.621469	1.53844	1.53844	0.148844	4.17532	2.97573e-05	0.000980679	1585.51	2561.76	1949.58	3478.62	1910.73	3081.58	896.221	1125.09
ENSG00000107104.20	ENST00000382286.2	23189	KANK1	HGNC:19309	1945.45	0.725063	0.725063	1.65297	1.65297	0.173967	4.16783	3.07514e-05	0.00100728	1460.61	2430.29	1327.28	3151.26	2254.68	2991.35	799.865	1148.25
ENSG00000132199.20	ENST00000581332.1	55556	ENOSF1	HGNC:30365	611.15	0.679343	0.679343	1.60141	1.60141	0.162996	4.16786	3.07472e-05	0.00100728	467.647	754.653	466.457	864.811	494.072	776.672	442.412	622.474
ENSG00000154429.11	ENST00000483092.1	126731	CCSAP	HGNC:29578	10890.3	0.636819	0.636819	1.5549	1.5549	0.152817	4.16721	3.08352e-05	0.00100831	8488.77	13291.8	9297.34	17203.4	6657.62	11459.4	9511.34	11212.6
ENSG00000106211.10	ENST00000429938.1	3315	HSPB1	HGNC:5246	33604.4	0.747391	0.747391	1.67875	1.67875	0.179387	4.16635	3.09509e-05	0.00101038	24088.5	43120.2	25375.3	66010.2	22609.5	31960.8	24280.9	31389.6
ENSG00000031081.11	ENST00000482743.1	57514	ARHGAP31	HGNC:29216	7240	-0.639125	0.639125	-1.55738	1.55738	0.153431	-4.16556	3.10592e-05	0.0010122	8746.47	5733.54	9439.4	4737.08	7252.4	4703.75	9547.61	7759.78
ENSG00000135363.12	ENST00000493667.1	4005	LMO2	HGNC:6642	122.591	1.233	1.233	2.35055	2.35055	0.296086	4.16433	3.12272e-05	0.00101596	76.1805	169.001	32.864	144.815	70.3102	114.408	125.367	247.781
ENSG00000225778.5	ENST00000453242.1	219731	PROSER2-AS1	HGNC:27343	536.084	-0.905209	0.905209	-1.87282	1.87282	0.217492	-4.16204	3.15416e-05	0.00102274	702.38	369.787	635.018	220.282	1078.41	550.647	393.716	338.433
ENSG00000146376.11	ENST00000463225.1	93663	ARHGAP18	HGNC:21035	1322.06	0.824276	0.824276	1.77065	1.77065	0.198046	4.16205	3.1541e-05	0.00102274	912.803	1731.31	983.801	2690.3	807.617	1389.64	946.99	1114.01
ENSG00000197702.14	ENST00000533392.1	55742	PARVA	HGNC:14652	8679.47	-0.617048	0.617048	-1.53373	1.53373	0.148276	-4.16148	3.1619e-05	0.00102353	10458.5	6900.47	10757.1	5511.13	10181.7	7084	10436.6	8106.27
ENSG00000164007.11	ENST00000372539.3	149461	CLDN19	HGNC:2040	22448	-0.671613	0.671613	-1.59285	1.59285	0.161584	-4.15643	3.2326e-05	0.00104467	27444.8	17451.3	30421.5	13688.1	23337.3	16527.8	28575.5	22138.1
ENSG00000134057.15	ENST00000513102.1	891	CCNB1	HGNC:1579	1159.36	0.594571	0.594571	1.51002	1.51002	0.143092	4.15517	3.25049e-05	0.00104869	925.591	1393.13	559.749	894.386	952.989	1331.97	1264.03	1953.04
ENSG00000121578.13	ENST00000479308.1	8702	B4GALT4	HGNC:927	6214.06	-0.560289	0.560289	-1.47456	1.47456	0.135027	-4.14947	3.33241e-05	0.00107333	7433.61	4994.51	8979.3	5263.31	6694.67	4747.47	6626.86	4972.74
ENSG00000084676.15	ENST00000493773.1	8648	NCOA1	HGNC:7668	2829.73	-0.680912	0.680912	-1.60315	1.60315	0.164167	-4.14768	3.35857e-05	0.00107995	3472.36	2187.11	4102.7	1894.83	2698.39	1762.63	3615.97	2903.87
ENSG00000134352.20	ENST00000577363.1	3572	IL6ST	HGNC:6021	15848.4	-0.642306	0.642306	-1.56082	1.56082	0.15506	-4.14231	3.43818e-05	0.00110371	19176.3	12520.6	19473.5	9299.78	18488.7	13223.9	19566.6	15038.1
ENSG00000101935.10	ENST00000496695.1	9949	AMMECR1	HGNC:467	1320.6	0.684906	0.684906	1.6076	1.6076	0.165609	4.13567	3.53926e-05	0.00113239	993.523	1647.67	1118.44	2288.49	878.878	1440.8	983.253	1213.72
ENSG00000106546.14	ENST00000492120.1	196	AHR	HGNC:348	358.921	0.820642	0.820642	1.76619	1.76619	0.198652	4.13106	3.61095e-05	0.00115341	264.77	453.071	165.38	405.89	263.188	395.312	365.741	558.011
ENSG00000122884.12	ENST00000464310.2	5033	P4HA1	HGNC:8546	10496.7	-0.656849	0.656849	-1.57664	1.57664	0.159068	-4.12937	3.63754e-05	0.00115998	12695.9	8297.49	12190.4	5631.47	11873.9	8621.53	14023.5	10639.5
ENSG00000078081.8	ENST00000486686.1	27074	LAMP3	HGNC:14582	186.493	-1.15268	1.15268	-2.22327	2.22327	0.279306	-4.12695	3.67614e-05	0.00117036	276.805	96.1819	128.276	63.2291	667.947	198.121	34.1911	27.1955
ENSG00000187955.12	ENST00000440844.5	7373	COL14A1	HGNC:2191	270.218	0.907577	0.907577	1.87589	1.87589	0.219951	4.12626	3.68706e-05	0.0011719	179.163	361.273	295.776	672.064	111.166	245.559	130.548	166.195
ENSG00000164061.5	ENST00000467456.1	8927	BSN	HGNC:1117	85.9129	1.26058	1.26058	2.39593	2.39593	0.305848	4.12161	3.76241e-05	0.00119388	49.7995	122.026	68.9085	190.707	49.4072	83.7132	31.0828	91.6589
ENSG00000012171.20	ENST00000416295.1	7869	SEMA3B	HGNC:10724	1460.73	0.704053	0.704053	1.62907	1.62907	0.171014	4.11693	3.83957e-05	0.00121437	1094.31	1827.16	891.57	1837.72	1385.3	2460.24	1006.05	1183.51
ENSG00000039523.20	ENST00000565679.1	79567	RIPOR1	HGNC:25836	2935.1	-0.629508	0.629508	-1.54704	1.54704	0.153001	-4.1144	3.88189e-05	0.00122575	3563.54	2306.66	3163.43	1648.04	4844.75	3098.32	2682.45	2173.62
ENSG00000198954.9	ENST00000627949.4	26128	KIFBP	HGNC:23419	889.871	-0.696683	0.696683	-1.62077	1.62077	0.169366	-4.11347	3.8976e-05	0.0012287	1090.56	689.186	1012.42	477.278	1162.02	755.279	1097.22	835.002
ENSG00000142611.17	ENST00000606170.1	63976	PRDM16	HGNC:14000	211.821	0.955502	0.955502	1.93925	1.93925	0.232382	4.11177	3.92632e-05	0.00123573	152.852	270.79	74.2091	160.112	103.565	260.441	280.781	391.816
ENSG00000133056.13	ENST00000429009.1	5287	PIK3C2B	HGNC:8972	3205.45	0.645912	0.645912	1.56473	1.56473	0.157209	4.10862	3.98022e-05	0.00124862	2465.61	3945.28	2423.46	4871.7	2655.64	4118.69	2317.74	2845.45
ENSG00000164120.14	ENST00000504433.1	3248	HPGD	HGNC:5154	75991.7	-0.586786	0.586786	-1.5019	1.5019	0.142809	-4.1089	3.97553e-05	0.00124862	90876.1	61107.2	93673.1	50558.8	88402.8	60891.1	90552.5	71871.6
ENSG00000065154.12	ENST00000492376.1	4942	OAT	HGNC:8091	3335.93	-0.661547	0.661547	-1.58178	1.58178	0.161045	-4.10783	3.99388e-05	0.00124885	4050.29	2621.57	3996.69	1850.98	3697.94	2716.03	4456.24	3297.7
ENSG00000196544.8	ENST00000389017.6	54785	BORCS6	HGNC:25939	1587.92	-0.640674	0.640674	-1.55906	1.55906	0.155953	-4.10813	3.98881e-05	0.00124885	1929.19	1246.66	1800.1	917.842	2490.31	1666.82	1497.16	1155.3
ENSG00000165029.16	ENST00000374733.1	19	ABCA1	HGNC:29	4767.8	-0.776279	0.776279	-1.71271	1.71271	0.189	-4.1073	4.00318e-05	0.00124973	5923.72	3611.88	5626.11	2058.01	7364.52	4878.62	4780.54	3899.03
ENSG00000164867.11	ENST00000475454.1	4846	NOS3	HGNC:7876	106.282	1.12442	1.12442	2.18013	2.18013	0.273899	4.10523	4.0392e-05	0.00125894	68.5068	144.058	48.766	130.538	111.166	200.912	45.5881	100.724
ENSG00000109586.12	ENST00000515862.1	51809	GALNT7	HGNC:4129	3399.77	-0.69035	0.69035	-1.61367	1.61367	0.168188	-4.10463	4.04962e-05	0.00126015	4128.9	2670.63	4026.38	1784.69	3606.72	2388.62	4753.6	3838.59
ENSG00000154217.15	ENST00000578527.1	26207	PITPNC1	HGNC:21045	1010.61	-0.691253	0.691253	-1.61469	1.61469	0.168429	-4.10411	4.05877e-05	0.00126096	1231.33	789.891	1092.99	515.011	1232.33	798.066	1368.68	1056.59
ENSG00000197965.12	ENST00000498279.1	9019	MPZL1	HGNC:7226	16094.3	-0.59706	0.59706	-1.51263	1.51263	0.145597	-4.10077	4.11775e-05	0.00127723	19363.9	12824.8	20436.1	11008	20538.2	13551.3	17117.3	13915
ENSG00000114166.8	ENST00000468400.1	8850	KAT2B	HGNC:8638	872.367	0.747294	0.747294	1.67864	1.67864	0.182372	4.09764	4.17388e-05	0.00129256	652.285	1092.45	524.765	1267.64	730.656	993.396	701.436	1016.31
ENSG00000111817.19	ENST00000606712.1	29940	DSE	HGNC:21144	4223.63	-0.667097	0.667097	-1.58788	1.58788	0.162833	-4.09682	4.18865e-05	0.00129506	5180.24	3267.02	5403.48	2521.01	6160.7	4025.67	3976.53	3254.39
ENSG00000062725.10	ENST00000585368.1	10513	APPBP2	HGNC:622	4263.78	0.692142	0.692142	1.61568	1.61568	0.168993	4.09568	4.20934e-05	0.00129937	3128.65	5398.9	3612.92	8366.64	3207.67	4487.03	2565.37	3343.03
ENSG00000143933.19	ENST00000489742.1	805	CALM2	HGNC:1445	5915.7	-0.586408	0.586408	-1.5015	1.5015	0.143207	-4.09483	4.22481e-05	0.00130206	7069.54	4761.85	6274.91	3438.85	8859.09	6079.44	6074.62	4767.27
ENSG00000170915.9	ENST00000360726.3	85315	PAQR8	HGNC:15708	697.046	-0.75056	0.75056	-1.68245	1.68245	0.183368	-4.09319	4.25486e-05	0.00130923	876.306	517.785	1074.97	453.822	586.235	405.544	967.712	693.988
ENSG00000140481.15	ENST00000268082.4	80125	CCDC33	HGNC:26552	73.0999	1.44743	1.44743	2.72721	2.72721	0.353796	4.09114	4.29255e-05	0.00131873	37.8833	108.317	30.7438	160.112	45.6066	89.2941	37.2994	75.543
ENSG00000154040.20	ENST00000625720.1	26256	CABYR	HGNC:15569	365.452	0.767853	0.767853	1.70273	1.70273	0.187722	4.09037	4.30693e-05	0.00132092	273.661	457.243	257.612	528.269	415.21	590.643	148.161	252.817
ENSG00000112561.18	ENST00000433032.1	7942	TFEB	HGNC:11753	609.721	0.682186	0.682186	1.60457	1.60457	0.166793	4.09002	4.31337e-05	0.00132092	460.76	758.681	550.208	1043.28	434.213	693.889	397.86	538.873
ENSG00000246705.4	ENST00000501744.2	55766	H2AJ	HGNC:14456	1893.55	0.747105	0.747105	1.67842	1.67842	0.182768	4.08773	4.35612e-05	0.0013319	1351.09	2436.02	1562.63	3845.76	1192.42	1903.08	1298.23	1559.21
ENSG00000234614.1	ENST00000434182.1	100132111	C2CD4D-AS1	HGNC:54045	18.8036	2.89628	2.89628	7.44505	7.44505	0.709223	4.08374	4.43167e-05	0.00135285	4.51717	33.09	7.42091	57.1102	0.950138	26.0441	5.18047	16.1158
ENSG00000117009.12	ENST00000366555.5	8564	KMO	HGNC:6381	241.631	1.10665	1.10665	2.15345	2.15345	0.271417	4.0773	4.55615e-05	0.00138865	146.957	336.305	119.795	517.051	150.122	239.048	170.956	252.817
ENSG00000147394.18	ENST00000454925.1	7739	ZNF185	HGNC:12976	819.582	-0.649318	0.649318	-1.56843	1.56843	0.159347	-4.07486	4.60429e-05	0.00140111	992.646	646.519	776.015	413.029	1188.62	783.183	1013.3	743.343
ENSG00000181458.10	ENST00000488904.1	55076	TMEM45A	HGNC:25480	1556.36	-0.616419	0.616419	-1.53307	1.53307	0.151431	-4.07063	4.68867e-05	0.00142454	1859.73	1252.99	1448.14	766.908	1670.34	1184.08	2460.72	1808
ENSG00000132698.15	ENST00000497968.1	57111	RAB25	HGNC:18238	897.163	0.867664	0.867664	1.82471	1.82471	0.213177	4.07015	4.69828e-05	0.00142522	616.18	1178.15	509.923	1571.55	813.318	1327.32	525.3	635.569
ENSG00000005469.12	ENST00000479014.1	54677	CROT	HGNC:2366	1387.17	0.609561	0.609561	1.52579	1.52579	0.149843	4.068	4.74181e-05	0.00143392	1092.52	1681.83	1090.87	1997.84	1116.41	1595.2	1070.29	1452.44
ENSG00000151208.17	ENST00000466198.2	9231	DLG5	HGNC:2904	16836.4	0.576064	0.576064	1.49078	1.49078	0.1416	4.06826	4.73659e-05	0.00143392	13385.7	20287	14042.5	25229.4	13217.4	19572.1	12897.3	16059.4
ENSG00000268153.5	ENST00000597077.1	100129935	AC005176.1		419.991	0.778076	0.778076	1.71484	1.71484	0.191408	4.06502	4.80291e-05	0.00145012	292.666	547.315	436.774	976.992	265.089	423.217	176.136	241.738
ENSG00000138796.17	ENST00000514776.2	3033	HADH	HGNC:4799	434.916	0.728955	0.728955	1.65744	1.65744	0.179414	4.06299	4.84491e-05	0.00145824	327.412	542.419	301.077	616.994	247.036	376.709	434.123	633.554
ENSG00000154447.15	ENST00000510806.1	57630	SH3RF1	HGNC:17650	2981.17	-0.622329	0.622329	-1.53936	1.53936	0.153166	-4.06311	4.84227e-05	0.00145824	3585.32	2377.02	3169.79	1627.64	4215.76	2809.04	3370.41	2694.37
ENSG00000183722.9	ENST00000495922.1	10186	LHFPL6	HGNC:6586	4713.09	-0.618924	0.618924	-1.53573	1.53573	0.15237	-4.06199	4.86553e-05	0.00146216	5610.9	3815.27	5093.93	2599.53	4457.1	2993.21	7281.67	5853.07
ENSG00000115977.19	ENST00000492192.1	22848	AAK1	HGNC:19679	6117.99	0.58783	0.58783	1.50298	1.50298	0.144849	4.05821	4.94502e-05	0.00148374	4831.74	7404.24	5184.04	9650.6	4445.7	6297.09	4865.5	6265.03
ENSG00000173801.17	ENST00000465293.1	3728	JUP	HGNC:6207	33701.1	0.589176	0.589176	1.50439	1.50439	0.145295	4.05504	5.01258e-05	0.00150167	26778.5	40623.7	29696.4	53604	20203.7	31725.4	30435.3	36541.7
ENSG00000167528.13	ENST00000550342.1	121274	ZNF641	HGNC:31834	374.139	-0.758836	0.758836	-1.69213	1.69213	0.187167	-4.05434	5.02769e-05	0.00150386	467.303	280.976	424.052	197.846	529.227	334.853	448.629	310.23
ENSG00000188613.7	ENST00000340087.5	340719	NANOS1	HGNC:23044	71.5469	1.45046	1.45046	2.73295	2.73295	0.357931	4.05235	5.07068e-05	0.00151203	37.7572	105.337	25.4431	131.557	48.457	119.989	39.3716	64.4634
ENSG00000166997.8	ENST00000462193.2	245812	CNPY4	HGNC:28631	747.971	-0.745841	0.745841	-1.67695	1.67695	0.184047	-4.05245	5.06845e-05	0.00151203	925.711	570.231	888.389	368.157	928.285	657.614	960.459	684.923
ENSG00000169862.19	ENST00000509868.1	1501	CTNND2	HGNC:2516	643.957	-0.743622	0.743622	-1.67437	1.67437	0.183521	-4.05197	5.07885e-05	0.00151213	800.049	487.864	778.136	332.463	1082.21	741.327	539.805	389.802
ENSG00000120278.16	ENST00000475490.1	57480	PLEKHG1	HGNC:20884	893.609	-0.802744	0.802744	-1.74442	1.74442	0.19818	-4.05058	5.10917e-05	0.00151882	1107.9	679.314	978.5	349.8	1093.61	765.511	1251.6	922.632
ENSG00000239887.6	ENST00000458626.4	400793	C1orf226	HGNC:34351	93.9524	1.23709	1.23709	2.35723	2.35723	0.305771	4.04581	5.21415e-05	0.00154764	55.76	132.145	42.4052	163.172	62.7091	114.408	62.1656	118.854
ENSG00000176454.14	ENST00000562431.1	254531	LPCAT4	HGNC:30059	944.835	0.758174	0.758174	1.69135	1.69135	0.187433	4.04503	5.23168e-05	0.00154808	716.717	1172.95	711.347	1425.71	461.767	983.165	977.037	1109.98
ENSG00000139567.13	ENST00000550084.1	94	ACVRL1	HGNC:175	7524.09	-0.642344	0.642344	-1.56086	1.56086	0.158797	-4.04506	5.23099e-05	0.00154808	9256.82	5791.36	9627.04	4719.75	12834.5	8186.22	5308.95	4468.12
ENSG00000172009.15	ENST00000587468.1	7064	THOP1	HGNC:11793	2534.96	0.621771	0.621771	1.53876	1.53876	0.153742	4.04424	5.24934e-05	0.00154856	1971.3	3098.62	2048.17	4051.76	1877.47	2620.22	1988.26	2623.86
ENSG00000166710.20	ENST00000623550.1	567	B2M	HGNC:914	144231	-0.538743	0.538743	-1.45271	1.45271	0.133212	-4.04424	5.24923e-05	0.00154856	170016	118445	162698	96427.5	159962	113216	187388	145692
ENSG00000166317.12	ENST00000606523.1	79933	SYNPO2L	HGNC:23532	59.0301	-1.63399	1.63399	-3.10371	3.10371	0.404464	-4.0399	5.34737e-05	0.00157266	91.6666	26.3937	80.5699	29.5749	187.177	45.5772	7.25266	4.02896
ENSG00000164294.14	ENST00000505096.1	493869	GPX8	HGNC:33100	4514.09	-0.669544	0.669544	-1.59057	1.59057	0.165815	-4.03789	5.39335e-05	0.00158137	5487.12	3541.05	5633.53	2545.48	5215.31	3528.98	5612.52	4548.7
ENSG00000157625.15	ENST00000288422.3	257397	TAB3	HGNC:30681	4552.02	0.650167	0.650167	1.56935	1.56935	0.161265	4.03166	5.53837e-05	0.00162142	3454.7	5649.33	3720	7941.37	3554.47	5129.76	3089.63	3876.87
ENSG00000113369.9	ENST00000507075.1	57561	ARRDC3	HGNC:29263	6957.05	0.566085	0.566085	1.4805	1.4805	0.140495	4.02922	5.59615e-05	0.00163586	5555.86	8358.25	5940.97	9940.23	5578.26	8838.25	5148.35	6296.26
ENSG00000124205.18	ENST00000672969.1	1908	EDN3	HGNC:3178	29.7891	-1.99918	1.99918	-3.99774	3.99774	0.496419	-4.02721	5.64421e-05	0.00164356	48.1407	11.4375	62.5477	11.2181	57.0083	13.0221	24.8663	10.0724
ENSG00000133477.17	ENST00000473717.1	113828	FAM83F	HGNC:25148	1812.18	1.80763	1.80763	3.50068	3.50068	0.448814	4.02757	5.63555e-05	0.00164356	782.287	2842.07	930.794	4942.07	392.407	1696.59	1023.66	1887.57
ENSG00000070761.8	ENST00000567660.1	29105	CFAP20	HGNC:29523	2845.34	-0.602309	0.602309	-1.51814	1.51814	0.149566	-4.02705	5.64807e-05	0.00164356	3403.78	2286.9	3193.11	1672.51	3335.93	2383.04	3682.28	2805.16
ENSG00000163872.16	ENST00000468850.1	55689	YEATS2	HGNC:25489	2356.96	-0.605586	0.605586	-1.5216	1.5216	0.150422	-4.02592	5.6754e-05	0.00164903	2815.69	1898.23	2588.84	1401.24	2712.64	1767.28	3145.58	2526.16
ENSG00000122547.11	ENST00000444777.1	80820	EEPD1	HGNC:22223	157.102	1.0598	1.0598	2.08464	2.08464	0.263584	4.02074	5.80157e-05	0.00168315	106.389	207.815	84.8104	223.342	66.5097	179.518	167.847	220.586
ENSG00000115504.15	ENST00000471179.1	23301	EHBP1	HGNC:29144	3748.75	-0.607342	0.607342	-1.52345	1.52345	0.15113	-4.01866	5.853e-05	0.00169552	4474.71	3022.79	4169.49	2155.91	4039.99	2785.79	5214.66	4126.66
ENSG00000184678.10	ENST00000369155.3	8349	H2BC21	HGNC:4760	2483.57	0.645755	0.645755	1.56456	1.56456	0.16079	4.01615	5.91568e-05	0.00170995	1882.13	3085	2201.89	4619.8	1929.73	2516.98	1514.77	2118.23
ENSG00000099875.14	ENST00000589534.2	2872	MKNK2	HGNC:7111	11887.6	0.601361	0.601361	1.51715	1.51715	0.149743	4.01596	5.92052e-05	0.00170995	9486.75	14288.4	10185.7	18433.3	6345.97	10411.1	11928.6	14020.8
ENSG00000186111.10	ENST00000637724.1	23396	PIP5K1C	HGNC:8996	3354.89	0.570597	0.570597	1.48514	1.48514	0.142132	4.01454	5.95613e-05	0.00171766	2681.62	4028.15	2731.96	4845.19	2762.05	3922.43	2550.86	3316.84
ENSG00000111405.9	ENST00000551186.1	8909	ENDOU	HGNC:14369	2133.85	1.843	1.843	3.58754	3.58754	0.459155	4.01388	5.97276e-05	0.00171989	980.132	3287.57	761.174	4465.81	569.133	2331.88	1610.09	3065.03
ENSG00000158055.16	ENST00000461318.1	57822	GRHL3	HGNC:25839	283.865	0.961636	0.961636	1.94752	1.94752	0.239693	4.01194	6.02206e-05	0.0017315	184.439	383.29	177.042	584.359	215.681	334.853	160.595	230.658
ENSG00000198431.16	ENST00000525265.1	7296	TXNRD1	HGNC:12437	21598.9	0.576305	0.576305	1.49103	1.49103	0.143711	4.01016	6.06786e-05	0.00174207	17443.3	25754.4	15597.7	28663.2	22657	28174.1	14075.3	20425.8
ENSG00000065609.14	ENST00000523199.1	9892	SNAP91	HGNC:14986	48.9134	1.64988	1.64988	3.13807	3.13807	0.411673	4.00774	6.13021e-05	0.00175475	26.0401	71.7867	18.0222	64.2489	11.4017	60.4595	48.6964	90.6516
ENSG00000116741.8	ENST00000487236.1	5997	RGS2	HGNC:9998	143.897	1.2705	1.2705	2.41245	2.41245	0.316992	4.00799	6.12389e-05	0.00175475	77.9361	209.858	66.7882	336.542	89.313	195.331	77.7071	97.7023
ENSG00000145555.15	ENST00000507288.1	4651	MYO10	HGNC:7593	7532.83	-0.62967	0.62967	-1.54721	1.54721	0.157178	-4.00611	6.17274e-05	0.00176031	9223.1	5842.56	10009.8	5272.49	11116.6	6573.35	6542.93	5681.84
ENSG00000102189.17	ENST00000553019.1	8411	EEA1	HGNC:3185	1988.02	0.622913	0.622913	1.53998	1.53998	0.155497	4.00594	6.17701e-05	0.00176031	1527.64	2448.4	1806.46	3576.52	1434.71	1961.68	1341.74	1806.99
ENSG00000196937.11	ENST00000497622.1	10447	FAM3C	HGNC:18664	2641.03	-0.593836	0.593836	-1.50925	1.50925	0.148236	-4.00602	6.17503e-05	0.00176031	3168.56	2113.49	2122.38	1229.91	4522.66	2760.67	2860.66	2349.89
ENSG00000119703.15	ENST00000532198.2	79696	ZC2HC1C	HGNC:20354	77.3962	1.36394	1.36394	2.57387	2.57387	0.34065	4.00393	6.22998e-05	0.00177279	43.5622	111.23	36.0444	152.974	30.4044	79.9926	64.2378	100.724
ENSG00000100842.13	ENST00000351354.3	10278	EFS	HGNC:16898	2381.45	0.638667	0.638667	1.55689	1.55689	0.15956	4.00267	6.26319e-05	0.00177961	1879.33	2883.57	2153.12	3820.26	1162.97	2117.94	2321.89	2712.5
ENSG00000176014.13	ENST00000586691.1	84617	TUBB6	HGNC:20776	19858.3	-0.584863	0.584863	-1.4999	1.4999	0.146311	-3.9974	6.40431e-05	0.00181704	23705.5	16011	23087.5	12797.8	25106.5	16004.1	22922.5	19231.2
ENSG00000205356.10	ENST00000488667.1	25851	TECPR1	HGNC:22214	4839.23	-0.676728	0.676728	-1.59851	1.59851	0.169464	-3.99334	6.51489e-05	0.00184569	5949.99	3728.47	6642.78	2924.86	6473.29	4372.62	4733.91	3887.95
ENSG00000134138.20	ENST00000559129.1	4212	MEIS2	HGNC:7001	168.54	-0.992623	0.992623	-1.9898	1.9898	0.248685	-3.99149	6.56584e-05	0.0018574	221.709	115.371	170.681	57.1102	352.501	195.331	141.945	93.6733
ENSG00000158786.5	ENST00000465062.1	64600	PLA2G2F	HGNC:30040	29.6395	2.32511	2.32511	5.01105	5.01105	0.582787	3.98964	6.61725e-05	0.0018692	10.3231	48.956	6.36078	84.6454	2.85041	14.8823	21.758	47.3403
ENSG00000186815.13	ENST00000546787.1	53373	TPCN1	HGNC:18182	1747.05	0.64976	0.64976	1.56891	1.56891	0.162922	3.98816	6.65869e-05	0.00187816	1328.36	2165.75	1469.34	3049.28	1304.54	1917.96	1211.19	1530
ENSG00000140836.17	ENST00000641018.1	463	ZFHX3	HGNC:777	4894.22	0.565628	0.565628	1.48003	1.48003	0.141917	3.98562	6.73048e-05	0.00189564	3922.54	5865.9	4448.31	7619.11	3168.71	4874.9	4150.59	5103.69
ENSG00000116213.16	ENST00000479331.1	49856	WRAP73	HGNC:12759	789.287	0.631473	0.631473	1.54915	1.54915	0.15848	3.98456	6.76057e-05	0.00190134	610.759	967.815	712.408	1311.49	482.67	674.356	637.198	917.596
ENSG00000119650.12	ENST00000554233.1	112752	IFT43	HGNC:29669	182.193	-0.94212	0.94212	-1.92135	1.92135	0.23649	-3.98376	6.78332e-05	0.00190496	238.218	126.167	247.01	89.7446	259.388	161.845	208.255	126.912
ENSG00000137414.6	ENST00000259963.4	51439	FAM8A1	HGNC:16372	2805.12	-0.594159	0.594159	-1.50959	1.50959	0.149178	-3.98289	6.80813e-05	0.00190915	3347.58	2262.66	3164.49	1674.55	3107.9	2215.61	3770.35	2897.83
ENSG00000066230.12	ENST00000507407.1	6550	SLC9A3	HGNC:11073	36.1389	1.81804	1.81804	3.52602	3.52602	0.456741	3.98047	6.87806e-05	0.00192596	17.3545	54.9232	7.42091	33.6542	10.4515	46.5073	34.1911	84.6082
ENSG00000166920.12	ENST00000558632.1	84419	C15orf48	HGNC:29898	3769.75	-0.586578	0.586578	-1.50168	1.50168	0.147423	-3.97887	6.92448e-05	0.00193615	4473.89	3065.61	4215.08	2261.97	3483.21	2430.47	5723.38	4504.38
ENSG00000105928.16	ENST00000473990.2	1687	GSDME	HGNC:2810	2088.55	-0.557963	0.557963	-1.47219	1.47219	0.140293	-3.97714	6.97495e-05	0.00194743	2495.18	1681.92	2367.27	1478.75	3115.5	2000.75	2002.77	1566.26
ENSG00000163596.16	ENST00000421334.1	130026	ICA1L	HGNC:14442	1173.65	-0.607213	0.607213	-1.52331	1.52331	0.152756	-3.97506	7.03621e-05	0.0019617	1408.73	938.576	1247.77	679.203	817.119	593.433	2161.29	1543.09
ENSG00000147488.11	ENST00000523652.1	9705	ST18	HGNC:18695	83.6773	1.25293	1.25293	2.38325	2.38325	0.31524	3.97453	7.05185e-05	0.00196291	47.0255	120.329	67.8483	218.242	26.6039	64.1801	46.6242	78.5647
ENSG00000075643.6	ENST00000588132.1	55034	MOCOS	HGNC:18234	839.598	0.662285	0.662285	1.58259	1.58259	0.166645	3.97422	7.06092e-05	0.00196291	663.035	1016.16	484.48	966.794	535.878	829.691	968.748	1252
ENSG00000120254.15	ENST00000450635.1	25902	MTHFD1L	HGNC:21055	4589.15	0.602204	0.602204	1.51803	1.51803	0.151566	3.97322	7.09084e-05	0.0019684	3642.13	5536.16	3347.89	6429.99	3407.2	5051.63	4171.31	5126.85
ENSG00000068366.20	ENST00000504383.1	2182	ACSL4	HGNC:3571	11303.9	-0.594764	0.594764	-1.51023	1.51023	0.149709	-3.97279	7.10344e-05	0.00196906	13586.7	9021.14	15106.9	7705.79	12077.2	8987.08	13575.9	10370.5
ENSG00000167106.12	ENST00000494606.1	399665	FAM102A	HGNC:31419	2838.1	0.583992	0.583992	1.49899	1.49899	0.147022	3.97214	7.12312e-05	0.00197168	2253.82	3422.37	2372.57	4149.67	2141.61	3372.71	2247.29	2744.73
ENSG00000179348.12	ENST00000498200.1	2624	GATA2	HGNC:4171	25486.7	0.581129	0.581129	1.49602	1.49602	0.146329	3.97139	7.14549e-05	0.00197504	20372.5	30601	23460.7	40861.3	14568.5	23836.9	23088.3	27104.8
ENSG00000116857.17	ENST00000414605.2	252839	TMEM9	HGNC:18823	1316.15	-0.650031	0.650031	-1.5692	1.5692	0.163894	-3.96616	7.304e-05	0.00201349	1596.74	1035.56	1603.98	769.967	1508.82	1082.69	1677.44	1254.01
ENSG00000115306.16	ENST00000467371.1	6711	SPTBN1	HGNC:11275	2830.74	-0.570009	0.570009	-1.48453	1.48453	0.14372	-3.96611	7.30546e-05	0.00201349	3423.92	2237.56	2217.79	1333.93	6306.07	3960.56	1747.89	1418.19
ENSG00000225511.7	ENST00000434944.1	158314	LINC00475	HGNC:23569	112.27	1.08404	1.08404	2.11997	2.11997	0.273513	3.96341	7.38875e-05	0.00203354	70.3529	154.188	103.893	261.075	40.8559	96.7352	66.31	104.753
ENSG00000197077.13	ENST00000637069.1	85379	KIAA1671	HGNC:29345	750.731	0.770269	0.770269	1.70559	1.70559	0.194616	3.95789	7.56153e-05	0.00207813	566.891	934.57	362.565	951.496	624.241	876.198	713.869	976.016
ENSG00000095637.22	ENST00000482068.1	10580	SORBS1	HGNC:14565	5461.53	1.79499	1.79499	3.47012	3.47012	0.453678	3.95652	7.60505e-05	0.00208712	2243.48	8679.58	2460.56	14649.8	1853.72	6755.65	2416.17	4633.3
ENSG00000189159.16	ENST00000465454.1	51155	JPT1	HGNC:14569	17840.7	-0.565203	0.565203	-1.4796	1.4796	0.142893	-3.95543	7.63963e-05	0.00209363	21339.2	14342.2	21696.6	12471.4	24981	16082.2	17340.1	14473
ENSG00000139433.11	ENST00000536390.5	51228	GLTP	HGNC:24867	1652.53	0.630925	0.630925	1.54856	1.54856	0.159609	3.95294	7.71974e-05	0.00211258	1264.88	2040.19	1492.66	2979.93	1136.37	1664.03	1165.61	1476.61
ENSG00000236304.1	ENST00000447519.1	107984360	AP001189.1		1316.59	-0.67008	0.67008	-1.59116	1.59116	0.169529	-3.95259	7.73107e-05	0.00211268	1608.53	1024.65	1640.02	764.868	1745.4	1148.73	1440.17	1160.34
ENSG00000132359.15	ENST00000574709.1	23108	RAP1GAP2	HGNC:29176	2193.92	-0.672772	0.672772	-1.59413	1.59413	0.170386	-3.94851	7.86375e-05	0.0021459	2761.5	1626.34	3004.41	1430.81	4247.12	2546.74	1032.99	901.48
ENSG00000159450.12	ENST00000614923.1	7062	TCHH	HGNC:11791	447.665	0.885708	0.885708	1.84767	1.84767	0.224371	3.94752	7.89648e-05	0.00215179	296.974	598.357	325.46	992.289	243.235	400.893	322.225	401.889
ENSG00000127561.15	ENST00000564642.1	9143	SYNGR3	HGNC:11501	328.625	0.772865	0.772865	1.70866	1.70866	0.195995	3.94329	8.03726e-05	0.00218706	236.544	420.706	280.935	619.033	243.235	371.128	185.461	271.955
ENSG00000220205.9	ENST00000481878.1	6844	VAMP2	HGNC:12643	686.295	0.643064	0.643064	1.56164	1.56164	0.163272	3.93861	8.19536e-05	0.00222694	527.9	844.689	639.259	1194.21	532.077	726.444	412.365	613.409
ENSG00000157064.11	ENST00000473046.1	23057	NMNAT2	HGNC:16789	1049.87	-0.767616	0.767616	-1.70245	1.70245	0.195033	-3.93582	8.29121e-05	0.00224982	1331.24	768.512	1317.74	525.21	1904.08	1099.43	771.89	680.894
ENSG00000205544.4	ENST00000576017.1	254863	TMEM256	HGNC:28618	277.14	-0.761382	0.761382	-1.69511	1.69511	0.193468	-3.93545	8.30411e-05	0.00225016	347.09	207.19	326.52	166.231	253.687	157.195	461.062	298.143
ENSG00000174640.15	ENST00000478662.1	6578	SLCO2A1	HGNC:10955	5397.51	-0.676401	0.676401	-1.59815	1.59815	0.171994	-3.93269	8.39998e-05	0.00227294	6838.33	3956.7	4676.24	2250.75	13778	7738.82	2060.79	1880.52
ENSG00000177076.6	ENST00000340967.3	340485	ACER2	HGNC:23675	2257.82	0.614158	0.614158	1.53066	1.53066	0.156299	3.92938	8.51652e-05	0.00230125	1791.22	2724.42	1577.47	3090.07	1569.63	2313.27	2226.57	2769.91
ENSG00000095587.9	ENST00000469598.1	7093	TLL2	HGNC:11844	33.934	1.89699	1.89699	3.72434	3.72434	0.482824	3.92894	8.53211e-05	0.00230224	13.9249	53.943	10.6013	78.5265	10.4515	27.9044	20.7219	55.3982
ENSG00000101115.13	ENST00000481363.1	57167	SALL4	HGNC:15924	109.997	1.18826	1.18826	2.27877	2.27877	0.302519	3.92787	8.57025e-05	0.0023093	65.943	154.051	107.073	284.531	27.554	93.0147	63.2017	84.6082
ENSG00000163931.16	ENST00000483706.1	7086	TKT	HGNC:11834	13432.1	0.620005	0.620005	1.53688	1.53688	0.157873	3.92724	8.59266e-05	0.00231211	10462.3	16401.9	10247.2	21433.7	11668.6	14737.2	9470.94	13034.7
ENSG00000146039.11	ENST00000397076.2	10050	SLC17A4	HGNC:10932	205.676	-1.07576	1.07576	-2.10783	2.10783	0.274157	-3.92389	8.7131e-05	0.00233564	277.198	134.154	77.3895	35.6939	458.917	132.081	295.287	234.687
ENSG00000170456.16	ENST00000544698.1	160518	DENND5B	HGNC:28338	651.394	-0.806895	0.806895	-1.74944	1.74944	0.205641	-3.9238	8.71644e-05	0.00233564	814.65	488.138	786.617	286.571	886.479	542.275	770.854	635.569
ENSG00000116285.13	ENST00000487559.1	54206	ERRFI1	HGNC:18185	20138.2	-0.580265	0.580265	-1.49512	1.49512	0.147873	-3.92407	8.70646e-05	0.00233564	24327.6	15948.7	26034.7	13702.4	35964.6	25250.7	10983.6	8892.92
ENSG00000134640.3	ENST00000528076.1	4544	MTNR1B	HGNC:7464	29.6241	2.13462	2.13462	4.39121	4.39121	0.544205	3.92245	8.76535e-05	0.00234549	10.5618	48.6865	7.42091	81.586	6.65097	24.1838	17.6136	40.2896
ENSG00000070404.10	ENST00000605925.3	10272	FSTL3	HGNC:3973	482563	-0.633087	0.633087	-1.55088	1.55088	0.161557	-3.91866	8.9041e-05	0.00237932	579273	385853	560237	257176	551637	411367	625946	489015
ENSG00000196981.4	ENST00000330689.6	54554	WDR5B	HGNC:17826	209.652	-0.844865	0.844865	-1.7961	1.7961	0.215626	-3.9182	8.92141e-05	0.00238065	268.209	151.095	261.852	115.24	299.294	186.959	243.482	151.086
ENSG00000051523.11	ENST00000561972.1	1535	CYBA	HGNC:2577	5678.02	0.605061	0.605061	1.52104	1.52104	0.154463	3.91721	8.95815e-05	0.00238715	4450.5	6905.54	4809.81	9270.2	3732.14	5746.45	4809.55	5699.97
ENSG00000159082.18	ENST00000456084.1	8867	SYNJ1	HGNC:11503	4103.94	0.561591	0.561591	1.4759	1.4759	0.143421	3.91568	9.01493e-05	0.00239897	3268.91	4938.97	4069.84	6985.8	2656.59	4073.11	3080.31	3758.01
ENSG00000181218.5	ENST00000366695.3	92815	H2AW	HGNC:20507	238.475	0.944843	0.944843	1.92498	1.92498	0.241528	3.91194	9.15576e-05	0.00243309	166.255	310.696	145.238	393.652	112.116	248.349	241.41	290.085
ENSG00000213218.11	ENST00000558516.1	1443	CSH2	HGNC:2441	5136.92	0.78898	0.78898	1.72785	1.72785	0.201764	3.9104	9.21436e-05	0.00244529	3907.3	6366.54	3480.41	9005.05	1828.07	3560.6	6413.42	6533.97
ENSG00000162981.14	ENST00000464947.1	151354	LRATD1	HGNC:20743	148.362	1.27555	1.27555	2.4209	2.4209	0.326556	3.90605	9.38156e-05	0.00248624	84.8776	211.847	55.1268	323.284	142.521	218.584	56.9852	93.6733
ENSG00000127946.17	ENST00000479835.1	3092	HIP1	HGNC:4913	3314.64	-0.710931	0.710931	-1.63686	1.63686	0.182054	-3.90506	9.42006e-05	0.00248961	4086.53	2542.74	4573.4	1808.15	3018.59	2281.65	4667.6	3538.43
ENSG00000187678.10	ENST00000509364.1	81848	SPRY4	HGNC:15533	822.119	0.63562	0.63562	1.5536	1.5536	0.162758	3.9053	9.41077e-05	0.00248961	632.322	1011.92	769.655	1455.29	526.377	800.856	600.935	779.604
ENSG00000186174.12	ENST00000532899.2	283149	BCL9L	HGNC:23688	8662.67	0.604063	0.604063	1.51999	1.51999	0.154725	3.9041	9.45785e-05	0.00249617	6743.73	10581.6	7151.64	14440.7	6781.14	9373.09	6298.42	7931.01
ENSG00000204842.18	ENST00000548492.1	6311	ATXN2	HGNC:10555	4606.8	0.593064	0.593064	1.50845	1.50845	0.152055	3.90033	9.60623e-05	0.00253187	3602.56	5611.03	4036.98	7857.75	3185.81	4449.82	3584.89	4525.53
ENSG00000156869.14	ENST00000370176.2	391059	FRRS1	HGNC:27622	839.953	0.604667	0.604667	1.52063	1.52063	0.155086	3.89892	9.6624e-05	0.0025432	658.753	1021.15	788.737	1373.7	605.238	916.194	582.285	773.56
ENSG00000172432.19	ENST00000452781.1	54676	GTPBP2	HGNC:4670	3105.15	-0.568756	0.568756	-1.48324	1.48324	0.145902	-3.89821	9.69058e-05	0.00254714	3693.57	2516.72	3760.28	2147.75	3602.92	2362.57	3717.51	3039.85
ENSG00000137502.10	ENST00000528379.1	27314	RAB30	HGNC:9770	697.057	-0.73069	0.73069	-1.65943	1.65943	0.187501	-3.89699	9.73962e-05	0.00255655	870.786	523.328	1071.79	487.476	802.867	452.981	737.699	629.525
ENSG00000106565.18	ENST00000450753.2	28959	TMEM176B	HGNC:29596	1030.51	-0.634044	0.634044	-1.55191	1.55191	0.162819	-3.89415	9.85423e-05	0.00257962	1260.54	800.475	1588.08	855.633	1189.57	720.864	1003.98	824.93
ENSG00000073737.17	ENST00000412271.1	10170	DHRS9	HGNC:16888	160.294	1.05491	1.05491	2.07759	2.07759	0.270997	3.8927	9.91343e-05	0.0025916	114.215	206.373	65.7281	200.905	54.1579	131.151	222.76	287.063
ENSG00000169410.10	ENST00000561731.1	5780	PTPN9	HGNC:9661	530.64	-0.730275	0.730275	-1.65896	1.65896	0.187661	-3.89147	9.96386e-05	0.00260125	658.231	403.049	562.929	259.035	852.274	494.838	559.491	455.273
ENSG00000164983.7	ENST00000297632.7	157378	TMEM65	HGNC:25203	391.213	-0.801166	0.801166	-1.74251	1.74251	0.206108	-3.88713	0.000101438	0.00263078	495.52	286.907	555.508	214.163	508.324	341.364	422.726	305.194
ENSG00000069122.19	ENST00000478711.1	221395	ADGRF5	HGNC:19030	711.434	-0.72187	0.72187	-1.64932	1.64932	0.185709	-3.88709	0.000101451	0.00263078	917.264	505.605	614.876	395.692	1632.34	716.213	504.578	404.911
ENSG00000104213.13	ENST00000523248.1	5157	PDGFRL	HGNC:8805	954.984	-0.670026	0.670026	-1.5911	1.5911	0.172346	-3.88769	0.000101205	0.00263078	1169.35	740.616	1282.76	598.637	1124.96	759	1100.33	864.212
ENSG00000115590.14	ENST00000485335.1	7850	IL1R2	HGNC:5994	6062.09	-0.602927	0.602927	-1.5188	1.5188	0.155107	-3.88716	0.000101424	0.00263078	7325.4	4798.78	8498.01	4202.7	8937	6703.57	4541.2	3490.09
ENSG00000178996.14	ENST00000343017.11	112574	SNX18	HGNC:19245	3982.5	-0.589571	0.589571	-1.5048	1.5048	0.151624	-3.88837	0.000100922	0.00263078	4717.01	3247.98	4086.8	2140.61	4596.77	3163.43	5467.47	4439.91
ENSG00000019186.10	ENST00000472970.1	1591	CYP24A1	HGNC:2602	25.6324	2.48237	2.48237	5.58813	5.58813	0.638994	3.8848	0.000102413	0.00265216	7.84173	43.4232	5.30065	82.6058	16.1523	32.5551	2.07219	15.1086
ENSG00000104067.16	ENST00000473741.1	7082	TJP1	HGNC:11827	4855.83	-0.515685	0.515685	-1.42967	1.42967	0.132807	-3.88295	0.000103195	0.00266882	5720.23	3991.43	5795.73	3624.46	6733.63	4778.16	4631.34	3571.67
ENSG00000170385.10	ENST00000367001.5	7779	SLC30A1	HGNC:11012	5358.97	0.549469	0.549469	1.46355	1.46355	0.141543	3.882	0.000103601	0.00267572	4294.82	6423.12	4800.27	8535.93	4024.79	5319.51	4059.42	5413.92
ENSG00000223459.6	ENST00000414990.3	653199	TCAF1P1	HGNC:33604	59.821	1.38938	1.38938	2.61965	2.61965	0.358101	3.87984	0.000104523	0.00269595	31.9024	87.7397	31.8039	125.438	26.6039	51.1581	37.2994	86.6227
ENSG00000123104.12	ENST00000536627.1	3709	ITPR2	HGNC:6181	6047.98	-0.641898	0.641898	-1.56038	1.56038	0.165463	-3.87941	0.000104708	0.00269711	7270.68	4825.28	6860.1	3103.33	7810.14	5775.28	7141.8	5597.23
ENSG00000089723.10	ENST00000553723.1	78990	OTUB2	HGNC:20351	185.048	0.913586	0.913586	1.88372	1.88372	0.235554	3.87845	0.000105123	0.00270418	128.424	241.671	120.855	303.908	100.715	193.47	163.703	227.636
ENSG00000169116.11	ENST00000307428.7	25849	PARM1	HGNC:24536	231.992	0.898845	0.898845	1.86457	1.86457	0.232149	3.87184	0.000108016	0.00277492	163.551	300.432	135.697	370.196	233.734	312.529	121.223	218.571
ENSG00000173848.19	ENST00000484741.1	10276	NET1	HGNC:14592	2146.21	0.518776	0.518776	1.43274	1.43274	0.134039	3.87034	0.000108685	0.00278839	1770.05	2522.37	2180.69	2947.29	1563.93	2386.76	1565.54	2233.05
ENSG00000183010.17	ENST00000585244.1	5831	PYCR1	HGNC:9721	12972.1	-0.635936	0.635936	-1.55395	1.55395	0.164441	-3.86726	0.000110066	0.00282006	15753.3	10191	16591	7573.22	10599.7	8611.3	20069.1	14388.4
ENSG00000176788.9	ENST00000322611.4	10409	BASP1	HGNC:957	24242.6	0.634493	0.634493	1.55239	1.55239	0.164172	3.86482	0.000111172	0.00284462	18598.1	29887.1	18816.3	40736.9	18646.5	27103.5	18331.6	21820.9
ENSG00000198355.5	ENST00000360612.5	415116	PIM3	HGNC:19310	7771.69	0.626236	0.626236	1.54353	1.54353	0.162101	3.86325	0.000111887	0.00285544	6180.86	9362.52	5038.8	10631.7	4920.77	7164.92	8583	10291
ENSG00000138593.9	ENST00000557923.1	9728	SECISBP2L	HGNC:28997	9517.98	0.577569	0.577569	1.49233	1.49233	0.149504	3.86324	0.000111891	0.00285544	7564.56	11471.4	8726.99	15831.8	5678.98	8884.76	8287.72	9697.71
ENSG00000152127.9	ENST00000281923.4	4249	MGAT5	HGNC:7049	28208.5	-0.579347	0.579347	-1.49417	1.49417	0.150134	-3.85885	0.000113921	0.00290341	33804.9	22612.1	39700.8	20479.1	28093.7	20176.7	33620.2	27180.4
ENSG00000138821.13	ENST00000502903.1	64116	SLC39A8	HGNC:20862	15391.3	0.541045	0.541045	1.45503	1.45503	0.140279	3.85691	0.00011483	0.00292272	12593.3	18189.2	14249.2	21568.3	9607.8	16272	13923	16727.2
ENSG00000152661.9	ENST00000647564.1	2697	GJA1	HGNC:4274	737.401	-0.800332	0.800332	-1.7415	1.7415	0.207526	-3.85653	0.000115006	0.00292333	973.724	501.077	349.843	146.855	2350.64	1146.87	220.688	209.506
ENSG00000172901.20	ENST00000506279.1	206338	LVRN	HGNC:26904	23313.9	0.679879	0.679879	1.60201	1.60201	0.176382	3.85459	0.000115925	0.00293344	17255.8	29372	18172.8	44269.6	17324.8	23644.3	16269.8	20202.2
ENSG00000137267.6	ENST00000489942.1	7280	TUBB2A	HGNC:12412	1957.79	-0.658958	0.658958	-1.57894	1.57894	0.17096	-3.85447	0.000115981	0.00293344	2431.96	1483.62	3422.1	1530.76	1925.93	1408.24	1947.86	1511.87
ENSG00000274180.1	ENST00000611551.1	256302	NATD1	HGNC:30770	1978.84	0.649227	0.649227	1.56833	1.56833	0.168438	3.8544	0.000116012	0.00293344	1501.92	2455.76	1627.3	3551.03	1314.99	1824.95	1563.47	1991.31
ENSG00000162704.16	ENST00000602490.1	10092	ARPC5	HGNC:708	11196.4	-0.531408	0.531408	-1.44534	1.44534	0.13785	-3.85497	0.000115744	0.00293344	13194.7	9198.05	13152	7627.27	13523.3	9827	12908.7	10139.9
ENSG00000143376.14	ENST00000647551.1	81609	SNX27	HGNC:20073	3469.23	0.63893	0.63893	1.55717	1.55717	0.165945	3.85026	0.000117992	0.00297571	2644.2	4294.27	2990.63	6279.06	2247.08	3460.15	2694.88	3143.6
ENSG00000072952.18	ENST00000531308.1	10335	IRAG1	HGNC:7237	131.674	1.05696	1.05696	2.08054	2.08054	0.274604	3.84903	0.000118588	0.00298683	79.8605	183.488	100.712	319.205	79.8116	138.592	59.0574	92.6661
ENSG00000169255.15	ENST00000497487.1	8706	B3GALNT1	HGNC:918	149.229	-0.922341	0.922341	-1.89519	1.89519	0.239684	-3.84816	0.00011901	0.00298966	197.061	101.397	166.44	103.002	286.942	124.64	137.801	76.5503
ENSG00000008130.15	ENST00000480542.1	65220	NADK	HGNC:29831	3520.04	0.636121	0.636121	1.55414	1.55414	0.165302	3.84824	0.000118972	0.00298966	2712.63	4327.45	2671.53	5797.7	2577.72	3524.33	2888.63	3660.31
ENSG00000171680.23	ENST00000675812.1	57449	PLEKHG5	HGNC:29105	4242.42	-0.694703	0.694703	-1.61855	1.61855	0.180562	-3.84744	0.000119356	0.00299446	5264.86	3219.98	6350.18	2633.19	5469.95	3581.99	3974.46	3444.76
ENSG00000116191.17	ENST00000478871.1	55103	RALGPS2	HGNC:30279	1153.79	-0.697882	0.697882	-1.62212	1.62212	0.181497	-3.84515	0.000120481	0.00301875	1431.44	876.136	1661.22	717.956	1542.07	999.908	1091.01	910.545
ENSG00000197106.7	ENST00000465159.1	388662	SLC6A17	HGNC:31399	788.837	-0.681268	0.681268	-1.60355	1.60355	0.17723	-3.84398	0.000121053	0.00302915	973.626	604.048	1067.55	487.476	460.817	350.665	1392.51	974.001
ENSG00000158406.5	ENST00000377727.1	8365	H4C8	HGNC:4788	732.887	0.681253	0.681253	1.60353	1.60353	0.177259	3.84327	0.000121406	0.00303013	549.763	916.012	600.034	1305.38	518.775	701.33	530.48	741.329
ENSG00000072110.14	ENST00000556203.1	87	ACTN1	HGNC:163	27692.2	-0.565414	0.565414	-1.47981	1.47981	0.147116	-3.84333	0.000121378	0.00303013	32998.4	22385.9	28864.2	16303.9	42158.6	26804	27972.5	24049.9
ENSG00000104826.15	ENST00000649284.1	3972	LHB	HGNC:6584	37.4879	1.74874	1.74874	3.36065	3.36065	0.45527	3.8411	0.000122482	0.00305304	16.6465	58.3292	12.7216	77.5067	12.3518	26.9742	24.8663	70.5068
ENSG00000122642.11	ENST00000471066.1	11328	FKBP9	HGNC:3725	5184.64	-0.562307	0.562307	-1.47663	1.47663	0.146594	-3.83581	0.000125151	0.00311554	6168.54	4200.75	6460.43	3495.96	6372.58	4620.04	5672.61	4486.25
ENSG00000039560.14	ENST00000513772.1	26064	RAI14	HGNC:14873	25932.9	0.555305	0.555305	1.46948	1.46948	0.144896	3.83243	0.000126884	0.0031546	20591.7	31274	25036	45148.6	17232.7	25285.1	19506.5	23388.1
ENSG00000162377.6	ENST00000486918.1	65260	COA7	HGNC:25716	1099.79	0.599741	0.599741	1.51544	1.51544	0.15658	3.83025	0.000128013	0.00317858	867.806	1331.78	877.788	1643.96	887.429	1197.1	838.2	1154.3
ENSG00000145715.15	ENST00000509953.1	5921	RASA1	HGNC:9871	28589.1	0.524489	0.524489	1.43842	1.43842	0.137022	3.82777	0.000129311	0.00320667	23239.8	33938.4	27795.6	44632.6	19981.4	30874.4	21942.4	26308.1
ENSG00000152229.18	ENST00000587042.1	9050	PSTPIP2	HGNC:9581	984.896	-0.616667	0.616667	-1.53333	1.53333	0.16113	-3.82715	0.000129637	0.00321063	1198.53	771.265	892.63	485.436	2018.09	1273.37	684.858	554.989
ENSG00000154127.10	ENST00000530578.1	84959	UBASH3B	HGNC:29884	11420.2	-0.600962	0.600962	-1.51673	1.51673	0.157185	-3.82328	0.000131686	0.0032572	13658.4	9182.03	13309.9	6715.54	14804.1	9797.23	12861	11033.3
ENSG00000167470.12	ENST00000590136.1	90007	MIDN	HGNC:16298	6817.05	0.573559	0.573559	1.48819	1.48819	0.150036	3.82281	0.000131942	0.00325934	5431.31	8202.8	6028.96	11122.2	4107.45	6194.78	6157.51	7291.41
ENSG00000155849.15	ENST00000479447.1	9844	ELMO1	HGNC:16286	4246.57	0.528363	0.528363	1.44229	1.44229	0.138241	3.82204	0.000132353	0.00326532	3473.78	5019.37	3589.6	5917.02	2934.98	4297.28	3896.75	4843.82
ENSG00000136026.14	ENST00000553039.1	10970	CKAP4	HGNC:16991	21989.9	-0.575899	0.575899	-1.49061	1.49061	0.150767	-3.8198	0.000133559	0.00329088	26410.9	17568.9	30931.4	15930.7	27042.8	19570.3	21258.6	17205.7
ENSG00000177042.14	ENST00000528024.1	283232	TMEM80	HGNC:27453	409.508	0.712349	0.712349	1.63847	1.63847	0.186562	3.81831	0.000134371	0.00330665	303.281	515.734	343.482	710.818	336.349	530.184	230.013	306.201
ENSG00000049192.15	ENST00000502886.1	11174	ADAMTS6	HGNC:222	318.215	0.768793	0.768793	1.70384	1.70384	0.201364	3.81792	0.00013458	0.00330759	234.428	402.002	230.048	485.436	209.03	384.151	264.204	336.418
ENSG00000082556.14	ENST00000520287.5	4986	OPRK1	HGNC:8154	224.861	0.808964	0.808964	1.75195	1.75195	0.212293	3.8106	0.00013863	0.00340278	166.267	283.455	254.431	449.743	58.9086	124.64	185.461	275.984
ENSG00000164889.14	ENST00000469467.1	6522	SLC4A2	HGNC:11028	9409.91	0.527722	0.527722	1.44165	1.44165	0.138525	3.80958	0.000139201	0.00341245	7593.21	11226.6	8793.78	15189.3	7780.68	10564.6	6205.17	7925.97
ENSG00000225449.3	ENST00000624615.1	100131320	RAB6C-AS1	HGNC:49278	190.493	-1.00386	1.00386	-2.00536	2.00536	0.263661	-3.8074	0.000140437	0.0034384	250.781	130.206	263.972	73.4274	270.789	159.055	217.58	158.137
ENSG00000116833.14	ENST00000367357.3	2494	NR5A2	HGNC:7984	75.6608	-1.22626	1.22626	-2.3396	2.3396	0.322197	-3.80593	0.00014127	0.0034544	106.74	44.5819	133.576	42.8326	147.271	69.761	39.3716	21.152
ENSG00000146555.19	ENST00000467827.1	221935	SDK1	HGNC:19307	1007.36	-0.733334	0.733334	-1.66248	1.66248	0.192905	-3.80152	0.000143811	0.00351208	1223.88	790.84	754.813	292.69	2070.35	1386.85	846.489	692.981
ENSG00000160801.14	ENST00000422115.2	5745	PTH1R	HGNC:9608	2436.27	-0.5719	0.5719	-1.48648	1.48648	0.150586	-3.79783	0.000145971	0.00356033	2928.77	1943.77	3627.77	1939.71	1742.55	1317.09	3416	2574.51
ENSG00000079482.13	ENST00000491714.1	4983	OPHN1	HGNC:8148	1788.07	0.556116	0.556116	1.47031	1.47031	0.146465	3.79692	0.000146506	0.00356886	1445.88	2130.26	1404.67	2311.94	1388.15	2181.19	1544.82	1897.64
ENSG00000167107.13	ENST00000507792.1	80221	ACSF2	HGNC:26101	1103.97	0.698547	0.698547	1.62287	1.62287	0.184042	3.79558	0.000147297	0.00357909	849.988	1357.96	728.31	1581.75	707.853	1249.19	1113.8	1242.93
ENSG00000130508.11	ENST00000485177.1	7837	PXDN	HGNC:14966	22792.3	-0.554107	0.554107	-1.46826	1.46826	0.145979	-3.79581	0.000147164	0.00357909	27332.6	18252	35925.7	19256.3	25666.1	20312.5	20405.9	15187.2
ENSG00000151748.15	ENST00000556735.1	60485	SAV1	HGNC:17795	1499.03	-0.584519	0.584519	-1.49954	1.49954	0.154038	-3.79463	0.000147865	0.00358433	1792	1206.06	1667.59	929.06	2047.55	1327.32	1660.86	1361.79
ENSG00000081913.14	ENST00000591106.1	23239	PHLPP1	HGNC:20610	2111.69	0.560427	0.560427	1.47471	1.47471	0.147691	3.7946	0.000147884	0.00358433	1684.6	2538.78	1899.75	3407.23	1486.97	2067.72	1667.08	2141.39
ENSG00000184454.7	ENST00000486262.1	400746	NCMAP	HGNC:29332	383.928	0.711812	0.711812	1.63786	1.63786	0.187654	3.79322	0.000148704	0.00359969	284.118	483.738	301.077	600.677	400.008	651.103	151.27	199.434
ENSG00000138738.10	ENST00000505033.1	11107	PRDM5	HGNC:9349	192.374	-0.81603	0.81603	-1.76055	1.76055	0.21532	-3.78985	0.00015074	0.00364193	244.075	140.673	191.884	93.8238	257.487	159.985	282.854	168.209
ENSG00000160539.6	ENST00000372261.1	84814	PLPP7	HGNC:28174	720.471	-0.635629	0.635629	-1.55362	1.55362	0.167725	-3.7897	0.000150827	0.00364193	871.372	569.57	888.389	451.782	703.102	487.397	1022.62	769.531
ENSG00000110395.7	ENST00000634301.1	867	CBL	HGNC:1541	11811.6	-0.56085	0.56085	-1.47514	1.47514	0.148028	-3.78882	0.000151366	0.00364582	14032.6	9590.67	14479.3	7744.55	14690.1	10435.3	12928.4	10592.1
ENSG00000168679.18	ENST00000497687.1	9122	SLC16A4	HGNC:10925	4648.48	-0.501036	0.501036	-1.41523	1.41523	0.132233	-3.78903	0.000151239	0.00364582	5453.13	3843.83	6146.64	3940.6	5050.93	3556.88	5161.82	4034
ENSG00000203667.10	ENST00000464757.1	116228	COX20	HGNC:26970	585.776	0.683612	0.683612	1.60616	1.60616	0.180471	3.78793	0.000151906	0.00365426	449.32	722.231	392.248	842.375	430.413	634.36	525.3	689.96
ENSG00000176485.11	ENST00000544269.1	11145	PLAAT3	HGNC:17825	4297.01	-0.513216	0.513216	-1.42723	1.42723	0.135628	-3.78401	0.000154319	0.00370769	5076.21	3517.82	4341.23	2740.27	7511.79	5103.71	3375.59	2709.48
ENSG00000162616.9	ENST00000370763.6	11080	DNAJB4	HGNC:14886	1109.64	-0.68521	0.68521	-1.60794	1.60794	0.181149	-3.78257	0.000155218	0.00372465	1385.91	833.367	1377.11	657.787	1961.09	1105.01	819.55	737.3
ENSG00000186480.13	ENST00000468307.1	3638	INSIG1	HGNC:6083	5432.16	0.546687	0.546687	1.46073	1.46073	0.144624	3.78007	0.000156786	0.00375762	4293.25	6571.07	5797.85	10350.2	3479.41	4925.13	3602.5	4437.9
ENSG00000143776.18	ENST00000462553.2	8476	CDC42BPA	HGNC:1737	1075.56	-0.546427	0.546427	-1.46046	1.46046	0.144703	-3.7762	0.00015924	0.00381168	1272.12	878.993	1119.5	701.639	1684.59	1222.21	1012.26	713.126
ENSG00000168938.6	ENST00000415659.2	5480	PPIC	HGNC:9256	3160.08	-0.54024	0.54024	-1.45421	1.45421	0.143241	-3.77154	0.000162242	0.00387393	3712.31	2607.84	3114.66	1772.45	4205.31	3091.81	3816.97	2959.27
ENSG00000071073.13	ENST00000495056.2	11320	MGAT4A	HGNC:7047	10968.5	-0.561087	0.561087	-1.47538	1.47538	0.148876	-3.76882	0.000164022	0.00391158	12970.5	8966.54	12383.4	6499.34	8807.78	6797.51	17720.3	13602.8
ENSG00000213694.6	ENST00000375846.3	1903	S1PR3	HGNC:3167	539.073	0.806178	0.806178	1.74857	1.74857	0.214008	3.76704	0.000165194	0.00393468	387.138	691.009	321.22	926.001	447.515	585.992	392.68	561.033
ENSG00000124657.1	ENST00000244623.1	26212	OR2B6	HGNC:8241	17.016	2.48981	2.48981	5.61704	5.61704	0.661782	3.76228	0.00016837	0.00400538	5.14259	28.8895	6.36078	40.793	2.85041	17.6728	6.21656	28.2027
ENSG00000110436.13	ENST00000645984.1	6506	SLC1A2	HGNC:10940	913.697	2.22505	2.22505	4.67526	4.67526	0.591683	3.76054	0.000169546	0.00402342	350.471	1476.92	323.34	2532.22	106.415	693.889	621.656	1204.66
ENSG00000130052.13	ENST00000374597.3	9754	STARD8	HGNC:19161	634.617	-0.755844	0.755844	-1.68862	1.68862	0.20099	-3.76061	0.0001695	0.00402342	794.042	475.192	866.127	333.483	902.631	592.503	613.368	499.591
ENSG00000171862.11	ENST00000472832.2	5728	PTEN	HGNC:9588	5203.74	0.550366	0.550366	1.46446	1.46446	0.146416	3.75891	0.000170658	0.00404485	4231.07	6176.41	4257.48	7299.9	3437.6	5364.15	4998.12	5865.16
ENSG00000168918.14	ENST00000491070.1	3635	INPP5D	HGNC:6079	1155.14	0.800289	0.800289	1.74145	1.74145	0.212969	3.75777	0.000171435	0.00405827	798.699	1511.58	796.158	2432.28	730.656	1028.74	869.283	1073.72
ENSG00000054392.13	ENST00000367009.2	55733	HHAT	HGNC:18270	610.09	-0.617738	0.617738	-1.53447	1.53447	0.164601	-3.75294	0.000174774	0.00413224	738.492	481.687	761.174	427.306	782.914	505.07	671.389	512.685
ENSG00000155465.20	ENST00000553632.1	9056	SLC7A7	HGNC:11065	902.533	-0.623838	0.623838	-1.54097	1.54097	0.166261	-3.75215	0.000175325	0.0041402	1084.17	720.898	777.076	391.613	1772.96	1223.14	702.472	547.939
ENSG00000122861.16	ENST00000494287.1	5328	PLAU	HGNC:9052	761.369	0.682498	0.682498	1.60492	1.60492	0.181932	3.7514	0.00017585	0.00414752	586.107	936.632	456.916	1036.14	812.368	1130.13	489.036	643.626
ENSG00000275832.5	ENST00000618325.1	57636	ARHGAP23	HGNC:29293	1488.15	-0.64935	0.64935	-1.56846	1.56846	0.173125	-3.75076	0.000176298	0.00414852	1872.83	1103.47	1654.86	852.573	3315.03	1869.59	648.595	588.228
ENSG00000141401.12	ENST00000589374.1	3613	IMPA2	HGNC:6051	9028.04	0.537667	0.537667	1.45162	1.45162	0.14335	3.75073	0.000176323	0.00414852	7399.48	10656.6	7499.36	13037.4	4924.57	7251.42	9774.51	11681
ENSG00000052795.13	ENST00000505130.1	57600	FNIP2	HGNC:29280	1597.39	-0.60805	0.60805	-1.5242	1.5242	0.162132	-3.75035	0.000176586	0.00414968	1928.66	1266.12	2001.53	1021.86	2214.77	1464.05	1569.68	1312.43
ENSG00000008086.13	ENST00000673617.1	6792	CDKL5	HGNC:11411	844.701	0.596159	0.596159	1.51169	1.51169	0.159066	3.74788	0.000178335	0.00418397	671.492	1017.91	751.632	1319.65	471.269	733.886	791.576	1000.19
ENSG00000158769.18	ENST00000602966.1	50848	F11R	HGNC:14685	11443.5	-0.570304	0.570304	-1.48484	1.48484	0.152175	-3.74768	0.00017848	0.00418397	13615.1	9271.81	14339.3	7345.8	13187	9813.05	13319	10656.6
ENSG00000169213.7	ENST00000371655.4	5865	RAB3B	HGNC:9778	761.161	-0.635803	0.635803	-1.5538	1.5538	0.169675	-3.74717	0.000178837	0.00418727	936.072	586.249	1003.94	515.011	1495.52	998.977	308.756	244.759
ENSG00000272636.4	ENST00000609727.1	8447	DOC2B	HGNC:2986	51.9578	1.59692	1.59692	3.02497	3.02497	0.426342	3.74564	0.000179935	0.00420787	21.7565	82.1591	33.9242	182.549	8.55124	18.6029	22.7941	45.3258
ENSG00000171357.6	ENST00000371980.4	541468	LURAP1	HGNC:32327	131.567	0.930567	0.930567	1.90603	1.90603	0.248491	3.74488	0.000180483	0.00421048	90.2877	172.847	151.599	287.59	67.4598	142.312	51.8047	88.6371
ENSG00000087338.5	ENST00000495047.1	64395	GMCL1	HGNC:23843	4385.95	-0.626494	0.626494	-1.54381	1.54381	0.16729	-3.74495	0.000180429	0.00421048	5339.78	3432.12	6683.06	3053.35	4134.05	3026.7	5202.23	4216.31
ENSG00000151135.10	ENST00000551237.1	90488	TMEM263	HGNC:28281	5059.34	-0.572318	0.572318	-1.48691	1.48691	0.152915	-3.74271	0.000182044	0.00424176	6008.52	4110.17	6006.7	3100.27	5987.77	4376.34	6031.1	4853.89
ENSG00000159871.15	ENST00000599397.1	284348	LYPD5	HGNC:26397	212.03	1.1406	1.1406	2.20472	2.20472	0.305119	3.7382	0.000185342	0.0043134	119.096	304.963	116.614	558.864	99.7645	200.912	140.909	155.115
ENSG00000125434.11	ENST00000577745.2	399512	SLC25A35	HGNC:31921	225.687	0.755112	0.755112	1.68776	1.68776	0.202208	3.73433	0.000188217	0.0043645	167.097	284.277	195.064	355.919	153.922	263.231	152.306	233.68
ENSG00000198265.12	ENST00000579861.1	9931	HELZ	HGNC:16878	5480.29	-0.586745	0.586745	-1.50185	1.50185	0.157109	-3.73463	0.000187988	0.0043645	6569.29	4391.28	6964	3479.64	7490.89	5377.18	5253	4317.03
ENSG00000076706.17	ENST00000526992.1	4162	MCAM	HGNC:6934	109193	-0.534473	0.534473	-1.44841	1.44841	0.143115	-3.73458	0.00018803	0.0043645	130544	87842.4	163936	92216.6	140290	98445.8	87407	72864.8
ENSG00000146648.19	ENST00000485503.1	1956	EGFR	HGNC:3236	47866.9	0.544423	0.544423	1.45844	1.45844	0.145827	3.73334	0.000188954	0.00437633	38026.2	57707.7	42895	76812.2	42379	62469.6	28804.5	33841.3
ENSG00000166068.13	ENST00000561317.1	161742	SPRED1	HGNC:20249	197.059	-0.866188	0.866188	-1.82284	1.82284	0.232093	-3.73207	0.000189909	0.00438793	249.148	144.971	169.621	64.2489	278.39	182.309	299.431	188.354
ENSG00000170832.13	ENST00000590297.1	84669	USP32	HGNC:19143	5206.09	-0.535777	0.535777	-1.44972	1.44972	0.14356	-3.73209	0.000189897	0.00438793	6155.29	4256.88	6564.33	3688.71	6242.41	4597.71	5659.15	4484.23
ENSG00000067445.21	ENST00000469211.1	7216	TRO	HGNC:12326	268.845	-0.801285	0.801285	-1.74265	1.74265	0.214754	-3.73117	0.000190589	0.00439837	329.965	207.725	188.703	82.6058	294.543	161.845	506.65	378.722
ENSG00000127511.9	ENST00000594235.1	23309	SIN3B	HGNC:19354	11868	0.518523	0.518523	1.43249	1.43249	0.139015	3.72999	0.000191487	0.00441382	9603.44	14132.6	11361.4	19599	8806.83	11911.5	8642.06	10887.3
ENSG00000160224.17	ENST00000337909.5	326	AIRE	HGNC:360	21.6003	2.52588	2.52588	5.75926	5.75926	0.677383	3.72888	0.00019233	0.00442715	9.31222	33.8885	2.12026	25.4956	0.950138	16.7426	24.8663	59.4272
ENSG00000117791.16	ENST00000472447.1	54996	MTARC2	HGNC:26064	213.472	0.853201	0.853201	1.8065	1.8065	0.228824	3.72863	0.000192525	0.00442715	152.474	274.469	153.719	366.117	101.665	194.401	202.038	262.89
ENSG00000196141.14	ENST00000460095.1	26010	SPATS2L	HGNC:24574	3306.73	-0.53871	0.53871	-1.45267	1.45267	0.144619	-3.72502	0.000195301	0.00448564	3961.27	2652.19	2920.66	2081.46	5693.23	3246.21	3269.91	2628.9
ENSG00000103249.18	ENST00000566812.1	1186	CLCN7	HGNC:2025	4282.97	0.513826	0.513826	1.42783	1.42783	0.137954	3.72462	0.000195608	0.00448735	3500.77	5065.17	3779.36	6341.27	3347.34	4440.52	3375.59	4413.73
ENSG00000155506.18	ENST00000524187.1	23367	LARP1	HGNC:29531	9062.53	0.5786	0.5786	1.4934	1.4934	0.15558	3.719	0.000200014	0.00458299	7104.58	11020.5	7692.31	15374.9	7674.27	10288.4	5947.18	7398.18
ENSG00000105963.15	ENST00000495686.1	11033	ADAP1	HGNC:16486	302.196	-0.85501	0.85501	-1.80877	1.80877	0.229931	-3.71855	0.00020037	0.00458568	386.41	217.981	380.587	136.656	475.069	260.441	303.576	256.846
ENSG00000164142.16	ENST00000508664.1	729830	FAM160A1	HGNC:34237	245.583	0.741066	0.741066	1.67141	1.67141	0.199328	3.71781	0.000200954	0.00459361	182.872	308.294	206.725	386.513	160.573	273.463	181.316	264.904
ENSG00000050344.9	ENST00000606261.1	9603	NFE2L3	HGNC:7783	1294.59	0.660327	0.660327	1.58044	1.58044	0.177784	3.71421	0.000203837	0.00464851	1019.24	1569.93	743.151	1672.51	1363.45	1647.29	951.134	1389.99
ENSG00000138448.12	ENST00000430709.1	3685	ITGAV	HGNC:6150	13314.8	-0.526195	0.526195	-1.44013	1.44013	0.141664	-3.71438	0.000203702	0.00464851	15720	10909.6	16724.6	9446.63	18116.3	13455.5	12319.2	9826.64
ENSG00000177791.12	ENST00000359322.5	58529	MYOZ1	HGNC:13752	278.079	-0.772852	0.772852	-1.70864	1.70864	0.208123	-3.71343	0.000204465	0.00465732	346.645	209.514	174.922	79.5463	539.678	303.228	325.334	245.767
ENSG00000198492.16	ENST00000468863.1	51441	YTHDF2	HGNC:31675	4194.71	0.563308	0.563308	1.47765	1.47765	0.151782	3.7113	0.000206198	0.00469126	3343.75	5045.66	3600.2	6653.33	3000.54	4427.5	3430.51	4056.16
ENSG00000134779.15	ENST00000588909.1	25941	TPGS2	HGNC:24561	3708.24	-0.546741	0.546741	-1.46078	1.46078	0.147342	-3.71069	0.000206693	0.00469698	4375.25	3041.23	4515.1	2484.29	3485.11	2531.86	5125.56	4107.53
ENSG00000117143.13	ENST00000486089.1	6675	UAP1	HGNC:12457	3531.92	0.642371	0.642371	1.56089	1.56089	0.173152	3.70987	0.000207363	0.00470665	2669.26	4394.58	2854.93	6533	2607.18	3403.41	2545.68	3247.34
ENSG00000127314.18	ENST00000541968.1	5908	RAP1B	HGNC:9857	3316.27	0.623093	0.623093	1.54017	1.54017	0.168041	3.70799	0.000208909	0.00473616	2562.68	4069.85	2594.14	5635.55	2239.48	3089.95	2854.44	3484.04
ENSG00000165801.10	ENST00000557498.1	55701	ARHGEF40	HGNC:25516	397.858	-0.658394	0.658394	-1.57832	1.57832	0.177751	-3.70403	0.0002122	0.00480513	485.758	309.958	389.068	216.203	618.54	382.29	449.665	331.382
ENSG00000105281.12	ENST00000598022.1	6510	SLC1A5	HGNC:10943	13753.1	-0.580407	0.580407	-1.49527	1.49527	0.156778	-3.7021	0.000213823	0.0048362	16517.1	10989	19871.1	9809.69	13647.8	10271.6	16032.5	12885.6
ENSG00000157985.19	ENST00000453371.2	116987	AGAP1	HGNC:16922	508.897	0.759438	0.759438	1.69283	1.69283	0.205195	3.70106	0.000214699	0.00485034	382.383	635.411	279.874	733.254	583.385	771.091	283.89	401.889
ENSG00000158246.8	ENST00000289166.6	115572	TENT5B	HGNC:28273	128.913	1.05435	1.05435	2.07679	2.07679	0.285018	3.69925	0.000216235	0.00487585	78.2189	179.607	89.051	304.928	85.5124	143.243	60.0935	90.6516
ENSG00000137076.21	ENST00000378192.2	7094	TLN1	HGNC:11845	25254.9	-0.56589	0.56589	-1.4803	1.4803	0.152979	-3.69914	0.000216334	0.00487585	29889.4	20620.5	30108.8	15342.2	27057.1	20138.6	32502.3	26380.6
ENSG00000158270.12	ENST00000582147.1	81035	COLEC12	HGNC:16016	550.187	0.668467	0.668467	1.58938	1.58938	0.180936	3.69449	0.000220325	0.00496001	424.489	675.885	397.549	729.174	396.208	727.375	479.712	571.105
ENSG00000167306.20	ENST00000586036.1	4645	MYO5B	HGNC:7603	1451.43	0.715123	0.715123	1.64162	1.64162	0.193581	3.69419	0.000220592	0.00496023	1104.77	1798.1	788.737	2070.24	1505.02	2051.9	1020.55	1272.14
ENSG00000130303.13	ENST00000527220.1	684	BST2	HGNC:1119	10420.8	-0.533562	0.533562	-1.4475	1.4475	0.144464	-3.6934	0.000221276	0.00496172	12431.8	8409.76	11531	7156.11	16826	10326.5	8938.38	7746.68
ENSG00000066084.13	ENST00000546732.1	57609	DIP2B	HGNC:29284	7527.08	0.496409	0.496409	1.4107	1.4107	0.134411	3.69322	0.000221429	0.00496172	6239.89	8814.27	7187.68	11341.5	4280.37	6212.45	7251.62	8888.89
ENSG00000155366.17	ENST00000527563.1	389	RHOC	HGNC:669	5939.95	-0.488616	0.488616	-1.4031	1.4031	0.132298	-3.69331	0.000221355	0.00496172	6932.86	4947.04	6961.88	4426.04	7459.53	5392.99	6377.16	5022.1
ENSG00000206527.10	ENST00000469317.1	201562	HACD2	HGNC:9640	2275.97	-0.614204	0.614204	-1.53071	1.53071	0.166357	-3.69209	0.000222419	0.0049781	2751.54	1800.39	2371.51	1197.27	3834.76	2385.83	2048.36	1818.07
ENSG00000034510.6	ENST00000233143.6	9168	TMSB10	HGNC:11879	67789.6	-0.495475	0.495475	-1.40979	1.40979	0.1343	-3.68933	0.000224845	0.00502658	79181	56398.2	84667.3	50945.3	61615.5	46419	91260.2	71830.3
ENSG00000141052.18	ENST00000443061.1	93649	MYOCD	HGNC:16067	57.7015	1.28932	1.28932	2.44412	2.44412	0.349774	3.68614	0.000227681	0.00508409	33.5448	81.8581	31.8039	94.8437	40.8559	77.2022	27.9745	73.5285
ENSG00000124701.5	ENST00000244669.2	10930	APOBEC2	HGNC:605	461.735	-0.759572	0.759572	-1.69299	1.69299	0.206089	-3.68564	0.000228124	0.0050881	589.102	334.368	464.337	197.846	1047.05	577.621	255.915	227.636
ENSG00000111339.12	ENST00000420600.1	420	ART4	HGNC:726	457.728	-0.720115	0.720115	-1.64731	1.64731	0.195528	-3.68292	0.000230579	0.00512508	576.381	339.075	535.366	244.758	914.033	535.764	279.745	236.701
ENSG00000103381.12	ENST00000539677.1	55313	CPPED1	HGNC:25632	2316.86	0.671607	0.671607	1.59285	1.59285	0.182341	3.68325	0.000230284	0.00512508	1745.07	2888.65	1711.05	4153.74	2251.83	2809.97	1272.32	1702.24
ENSG00000142166.13	ENST00000651609.1	3454	IFNAR1	HGNC:5432	7026.8	-0.55855	0.55855	-1.47279	1.47279	0.151658	-3.68295	0.000230555	0.00512508	8318.48	5735.12	8504.37	4463.77	8028.67	5808.76	8422.41	6932.83
ENSG00000178038.17	ENST00000473484.1	259173	ALS2CL	HGNC:20605	5329.44	-0.662772	0.662772	-1.58312	1.58312	0.179973	-3.68262	0.000230852	0.00512523	6536.54	4122.33	6242.05	2770.86	8877.14	5406.01	4490.43	4190.12
ENSG00000177613.9	ENST00000331173.6	23283	CSTF2T	HGNC:17086	1029.49	-0.564281	0.564281	-1.47865	1.47865	0.153378	-3.67902	0.000234129	0.00519202	1228.51	830.471	1274.28	746.511	1314.04	870.617	1097.22	874.284
ENSG00000198853.12	ENST00000468041.1	9853	RUSC2	HGNC:23625	4466.69	-0.572787	0.572787	-1.48739	1.48739	0.15577	-3.67712	0.000235881	0.00522186	5328.61	3604.77	5237.04	2732.11	6364.03	4337.27	4384.75	3744.92
ENSG00000177666.17	ENST00000526083.1	57104	PNPLA2	HGNC:30802	3716.68	0.523013	0.523013	1.43695	1.43695	0.14224	3.67697	0.000236016	0.00522186	3029.11	4404.25	3380.76	5630.45	2591.03	3830.34	3115.53	3751.97
ENSG00000137710.17	ENST00000533678.1	5962	RDX	HGNC:9944	8053.7	0.517709	0.517709	1.43168	1.43168	0.140825	3.67627	0.00023667	0.00523033	6565.53	9541.87	6975.66	11989.1	6232.91	8713.61	6488.02	7922.95
ENSG00000166535.20	ENST00000537475.1	144568	A2ML1	HGNC:23336	85.9049	1.21563	1.21563	2.32243	2.32243	0.330826	3.67453	0.000238285	0.00524629	47.2953	124.514	57.247	210.084	60.8088	130.221	23.8302	33.2389
ENSG00000108785.7	ENST00000590052.1	643646	HSD17B1P1	HGNC:5216	106.61	1.016	1.016	2.02231	2.02231	0.276514	3.67432	0.00023848	0.00524629	71.986	141.233	82.6902	185.608	107.366	177.658	25.9024	60.4344
ENSG00000170836.12	ENST00000590418.1	8493	PPM1D	HGNC:9277	2490.57	0.618525	0.618525	1.5353	1.5353	0.168324	3.6746	0.000238218	0.00524629	1884.03	3097.11	2296.24	4868.64	1764.41	2541.16	1591.44	1881.52
ENSG00000089876.12	ENST00000415732.1	55760	DHX32	HGNC:16717	4295.36	0.583401	0.583401	1.49838	1.49838	0.158757	3.67481	0.000238023	0.00524629	3379.69	5211.04	3504.79	7077.58	3147.81	4228.45	3486.46	4327.1
ENSG00000153233.13	ENST00000550661.1	5801	PTPRR	HGNC:9680	115.501	0.964917	0.964917	1.95195	1.95195	0.262839	3.67113	0.000241478	0.00530014	76.0716	154.931	110.254	253.936	47.5069	80.9227	70.4544	129.934
ENSG00000166033.13	ENST00000420892.1	5654	HTRA1	HGNC:9476	73190.5	-0.564558	0.564558	-1.47893	1.47893	0.153773	-3.67138	0.000241243	0.00530014	87546.6	58834.5	99456.1	50552.7	65844.6	54462.9	97339	71487.9
ENSG00000155330.10	ENST00000564250.1	388272	C16orf87	HGNC:33754	450.596	-0.622114	0.622114	-1.53913	1.53913	0.169553	-3.66915	0.000243355	0.00533528	545.03	356.161	509.923	304.928	561.532	351.595	563.635	411.961
ENSG00000184307.16	ENST00000496083.1	254887	ZDHHC23	HGNC:28654	991.549	-0.579192	0.579192	-1.49401	1.49401	0.157966	-3.66656	0.000245837	0.00538358	1178.3	804.803	900.051	521.13	1396.7	878.988	1238.13	1014.29
ENSG00000169635.10	ENST00000443632.2	23119	HIC2	HGNC:18595	7719.48	0.492424	0.492424	1.40681	1.40681	0.134382	3.66435	0.000247968	0.00542409	6445.64	8993.31	7626.58	10759.1	4840	7738.82	6870.34	8481.97
ENSG00000164619.10	ENST00000476525.2	168667	BMPER	HGNC:24154	90.6462	-1.23423	1.23423	-2.35255	2.35255	0.336901	-3.66347	0.000248819	0.00543654	132.039	49.2535	78.4496	29.5749	256.537	68.8308	61.1295	49.3548
ENSG00000167634.12	ENST00000590659.1	199713	NLRP7	HGNC:22947	353.657	0.668904	0.668904	1.58986	1.58986	0.182675	3.66171	0.00025054	0.00546794	270.108	437.206	217.327	380.395	442.764	722.724	150.234	208.499
ENSG00000178188.14	ENST00000568868.1	25970	SH2B1	HGNC:30417	1683.16	0.54274	0.54274	1.45674	1.45674	0.148287	3.66006	0.000252154	0.00549696	1361.81	2004.51	1418.45	2448.6	1270.33	1831.46	1396.65	1733.46
ENSG00000156675.16	ENST00000524118.1	80223	RAB11FIP1	HGNC:30265	1773.12	0.573291	0.573291	1.48791	1.48791	0.156879	3.65436	0.000257825	0.00561425	1405.15	2141.09	1367.57	2567.92	1721.65	2495.58	1126.23	1359.77
ENSG00000049759.19	ENST00000676301.1	23327	NEDD4L	HGNC:7728	1709.12	0.741695	0.741695	1.67214	1.67214	0.203	3.65368	0.000258508	0.00562276	1221.59	2196.66	1262.62	3561.23	1643.74	1981.21	758.421	1047.53
ENSG00000149212.12	ENST00000537480.1	143686	SESN3	HGNC:23060	986.903	-0.651822	0.651822	-1.57115	1.57115	0.178447	-3.65275	0.000259445	0.0056368	1188.24	785.567	1047.41	477.278	1355.85	912.474	1161.46	966.951
ENSG00000230825.2	ENST00000447039.1	101927354	AC005532.1		93.5635	1.12325	1.12325	2.17837	2.17837	0.307572	3.65199	0.00026022	0.00564728	59.9262	127.201	37.1046	133.597	95.0138	167.426	47.6603	80.5792
ENSG00000114491.14	ENST00000495751.1	7372	UMPS	HGNC:12563	1312.47	0.598159	0.598159	1.51378	1.51378	0.163823	3.65124	0.000260977	0.00565733	1016.26	1608.68	1193.71	2385.37	922.584	1225.93	932.485	1214.73
ENSG00000167136.7	ENST00000372642.5	2021	ENDOG	HGNC:3346	966.633	-0.695629	0.695629	-1.61959	1.61959	0.1906	-3.64968	0.000262572	0.00568553	1186.68	746.59	1288.06	522.15	1044.2	847.363	1227.77	870.256
ENSG00000119950.21	ENST00000485566.2	4601	MXI1	HGNC:7534	2080.75	-0.554921	0.554921	-1.46909	1.46909	0.152157	-3.64703	0.000265293	0.005738	2458.54	1702.97	2143.58	1166.68	2178.67	1763.56	3053.37	2178.66
ENSG00000143653.10	ENST00000366510.4	51097	SCCPDH	HGNC:24275	2452.84	0.656551	0.656551	1.57631	1.57631	0.180337	3.64069	0.000271913	0.00587459	1803.96	3101.71	2138.28	5085.86	1860.37	2455.59	1413.23	1763.68
ENSG00000007944.15	ENST00000349606.4	29116	MYLIP	HGNC:21155	2582.75	0.557505	0.557505	1.47172	1.47172	0.153204	3.63897	0.000273732	0.00590728	2095.56	3069.93	2528.41	3874.31	1542.07	2756.95	2216.21	2578.53
ENSG00000004478.8	ENST00000544366.1	2288	FKBP4	HGNC:3720	6836.84	0.562611	0.562611	1.47694	1.47694	0.154691	3.63701	0.00027582	0.0059453	5375.16	8298.53	6268.55	12228.7	4781.1	6491.49	5075.82	6175.39
ENSG00000135074.16	ENST00000519752.1	8728	ADAM19	HGNC:197	77332.2	-0.483753	0.483753	-1.39838	1.39838	0.133018	-3.63674	0.00027611	0.0059453	89652.7	65011.7	82375.3	50466	81947.5	61893.8	104635	82675.3
ENSG00000100368.14	ENST00000421539.1	1439	CSF2RB	HGNC:2436	28744.8	-0.511387	0.511387	-1.42542	1.42542	0.14065	-3.63588	0.000277037	0.00595861	33500.9	23988.7	30760.7	17927.5	33439.2	23695.5	36302.7	30343.1
ENSG00000134013.16	ENST00000524075.1	4017	LOXL2	HGNC:6666	8140.46	-0.514248	0.514248	-1.42825	1.42825	0.141462	-3.63524	0.000277727	0.0059668	9620.19	6660.72	8919.94	5463.2	12712.8	8341.55	7227.79	6177.4
ENSG00000091317.8	ENST00000495177.1	54918	CMTM6	HGNC:19177	5135.76	-0.484522	0.484522	-1.39912	1.39912	0.133313	-3.63448	0.000278547	0.00597775	5963.52	4308	5338.82	3409.27	6121.74	4382.85	6430	5131.89
ENSG00000213930.12	ENST00000488412.2	2592	GALT	HGNC:4135	1137.91	0.581722	0.581722	1.49663	1.49663	0.160197	3.63129	0.000282005	0.00604525	902.548	1373.27	947.757	1743.9	840.872	1265.93	919.015	1109.98
ENSG00000167772.12	ENST00000594875.1	51129	ANGPTL4	HGNC:16039	6861.52	-0.510643	0.510643	-1.42468	1.42468	0.140679	-3.62983	0.000283603	0.00607276	8004.15	5718.89	7154.82	4132.33	7726.52	6043.16	9131.1	6981.18
ENSG00000005700.15	ENST00000369751.2	25998	IBTK	HGNC:17853	2151.89	-0.613595	0.613595	-1.53007	1.53007	0.169078	-3.62906	0.000284458	0.00607757	2582.38	1721.41	2408.62	1155.46	3131.66	2090.97	2206.88	1917.79
ENSG00000113273.17	ENST00000521117.1	411	ARSB	HGNC:714	1041.86	-0.602424	0.602424	-1.51827	1.51827	0.166	-3.62906	0.00028445	0.00607757	1255.36	828.373	1017.73	549.685	1745.4	1075.25	1002.94	860.183
ENSG00000070756.16	ENST00000519363.1	26986	PABPC1	HGNC:8554	37114.5	0.566604	0.566604	1.48103	1.48103	0.156158	3.62841	0.00028517	0.00608605	29841.3	44387.7	27254.9	53805.9	27351.6	38478.3	34917.4	40878.8
ENSG00000157227.13	ENST00000547596.1	4323	MMP14	HGNC:7160	185571	-0.542296	0.542296	-1.45629	1.45629	0.149477	-3.62796	0.000285667	0.00608992	219807	151334	239618	126330	232269	174730	187535	152942
ENSG00000166165.13	ENST00000553994.1	1152	CKB	HGNC:1991	1212.43	0.703808	0.703808	1.6288	1.6288	0.194102	3.62597	0.000287881	0.00613035	868.688	1556.18	992.282	2537.32	1012.85	1398.94	600.935	732.264
ENSG00000213859.6	ENST00000333751.6	147040	KCTD11	HGNC:21302	1266.4	-0.558269	0.558269	-1.4725	1.4725	0.153983	-3.62553	0.00028837	0.00613399	1494.05	1038.75	1243.53	684.302	1800.51	1331.04	1438.1	1100.91
ENSG00000175048.17	ENST00000422910.2	79683	ZDHHC14	HGNC:20341	185.865	0.948916	0.948916	1.93042	1.93042	0.261758	3.62516	0.000288782	0.00613598	128.02	243.711	96.4719	302.888	176.726	216.724	110.862	211.52
ENSG00000134874.18	ENST00000466027.1	22873	DZIP1	HGNC:20908	476.851	-0.666159	0.666159	-1.58684	1.58684	0.183809	-3.62418	0.000289879	0.00614574	575.7	378.001	521.584	253.936	475.069	306.948	730.446	573.12
ENSG00000151474.23	ENST00000475141.2	55691	FRMD4A	HGNC:25491	7296.02	-0.526742	0.526742	-1.44067	1.44067	0.14533	-3.62445	0.000289575	0.00614574	8657.66	5934.38	9152.11	5530.51	10125.6	6447.78	6695.24	5824.87
ENSG00000126603.9	ENST00000433375.2	84662	GLIS2	HGNC:29450	1567.17	0.55915	0.55915	1.4734	1.4734	0.154331	3.62305	0.000291153	0.00616598	1251.62	1882.71	1279.58	2343.56	1419.51	1995.16	1055.78	1309.41
ENSG00000172465.14	ENST00000372624.3	9338	TCEAL1	HGNC:11616	508.017	-0.617262	0.617262	-1.53396	1.53396	0.170445	-3.62146	0.000292942	0.00619708	611.448	404.586	541.727	294.729	646.094	468.794	646.523	450.236
ENSG00000167114.13	ENST00000372870.5	10999	SLC27A4	HGNC:10998	1499.51	0.561553	0.561553	1.47586	1.47586	0.155181	3.6187	0.00029609	0.00625351	1193.84	1805.17	1300.78	2419.02	1187.67	1556.14	1093.08	1440.35
ENSG00000109576.14	ENST00000502392.1	51166	AADAT	HGNC:17929	709.93	0.552641	0.552641	1.46677	1.46677	0.152725	3.61855	0.000296258	0.00625351	578.148	841.712	427.233	609.855	438.964	686.448	868.247	1228.83
ENSG00000111885.7	ENST00000368468.4	4121	MAN1A1	HGNC:6821	10244.3	-0.575836	0.575836	-1.49054	1.49054	0.159212	-3.61679	0.000298278	0.00628926	12202.7	8286.01	13193.3	6496.28	11670.5	8558.28	11744.1	9803.47
ENSG00000170854.18	ENST00000506099.1	84864	RIOX2	HGNC:19441	2618.42	-0.514083	0.514083	-1.42809	1.42809	0.142182	-3.61568	0.000299564	0.00630948	3098.81	2138.03	3284.28	2122.25	3691.29	2357.92	2320.85	1933.9
ENSG00000106689.11	ENST00000488674.2	9355	LHX2	HGNC:6594	1850.18	-0.582787	0.582787	-1.49774	1.49774	0.161203	-3.61523	0.000300082	0.0063135	2196.62	1503.73	2223.09	1118.75	1676.04	1226.86	2690.74	2165.57
ENSG00000214357.9	ENST00000522853.5	54492	NEURL1B	HGNC:35422	501.199	-0.599222	0.599222	-1.5149	1.5149	0.165765	-3.61488	0.000300489	0.00631517	603.63	398.768	650.92	396.712	577.684	366.478	582.285	433.113
ENSG00000132688.11	ENST00000368223.4	10763	NES	HGNC:7756	1228.96	-0.67899	0.67899	-1.60102	1.60102	0.187879	-3.61397	0.000301539	0.00633036	1490.99	966.92	1374.99	560.903	1029.95	838.062	2068.04	1501.8
ENSG00000123595.8	ENST00000618931.2	9367	RAB9A	HGNC:9792	1329.51	0.641494	0.641494	1.55994	1.55994	0.177534	3.61337	0.000302244	0.00633825	1015.56	1643.45	1018.79	2294.61	1073.66	1411.96	954.243	1223.8
ENSG00000161011.20	ENST00000466342.1	8878	SQSTM1	HGNC:11280	39910.2	0.50141	0.50141	1.4156	1.4156	0.138842	3.61138	0.000304572	0.00638013	33197.1	46623.2	30752.3	52300.7	43796.6	53123.5	25042.4	34445.6
ENSG00000139973.16	ENST00000430451.3	83851	SYT16	HGNC:23142	238.508	-0.829173	0.829173	-1.77667	1.77667	0.229676	-3.61019	0.000305968	0.00639736	301.635	175.382	226.868	97.9031	636.593	399.033	41.4438	29.21
ENSG00000134504.14	ENST00000584630.1	284252	KCTD1	HGNC:18249	778.014	0.688182	0.688182	1.61125	1.61125	0.190626	3.61012	0.000306057	0.00639736	586.012	970.016	530.065	1270.7	707.853	989.676	520.119	649.67
ENSG00000016864.18	ENST00000463762.1	55830	GLT8D1	HGNC:24870	2622.26	-0.560551	0.560551	-1.47483	1.47483	0.155286	-3.6098	0.000306435	0.00639832	3120.25	2124.28	3389.24	1784.69	3121.2	2234.21	2850.29	2353.92
ENSG00000110092.4	ENST00000542367.1	595	CCND1	HGNC:1582	281.941	-0.72267	0.72267	-1.65023	1.65023	0.200218	-3.60942	0.000306886	0.00640081	350.62	213.262	161.14	82.6058	702.152	423.217	188.569	133.963
ENSG00000143499.14	ENST00000416415.2	56950	SMYD2	HGNC:20982	1939.82	-0.550168	0.550168	-1.46426	1.46426	0.152518	-3.60724	0.000309475	0.00644785	2293.82	1585.82	2215.67	1210.53	2528.32	1817.51	2137.46	1729.43
ENSG00000116157.6	ENST00000459779.1	2882	GPX7	HGNC:4559	578.472	-0.590237	0.590237	-1.50549	1.50549	0.163767	-3.60412	0.000313213	0.00651868	692.203	464.74	622.297	354.899	805.717	572.97	648.595	466.352
ENSG00000121957.15	ENST00000675740.1	29899	GPSM2	HGNC:29501	2029.83	0.569605	0.569605	1.48412	1.48412	0.158104	3.60272	0.000314902	0.00654678	1645.98	2413.69	1723.77	2980.95	1154.42	1926.33	2059.75	2333.78
ENSG00000152926.15	ENST00000487644.1	51351	ZNF117	HGNC:12897	554.207	0.630811	0.630811	1.54844	1.54844	0.175115	3.60228	0.000315442	0.00655093	435.191	673.224	474.938	882.148	289.792	469.724	540.841	667.8
ENSG00000087085.15	ENST00000445236.3	43	ACHE	HGNC:108	182.603	-0.909023	0.909023	-1.87777	1.87777	0.252382	-3.60178	0.00031605	0.00655651	247.798	117.408	200.365	92.804	502.623	224.165	40.4077	35.2534
ENSG00000092295.12	ENST00000561067.1	7051	TGM1	HGNC:11777	246.829	0.866547	0.866547	1.82329	1.82329	0.240714	3.59991	0.000318329	0.00659668	177.305	316.353	161.14	441.584	276.49	330.202	94.2846	177.274
ENSG00000127990.19	ENST00000646761.1	8910	SGCE	HGNC:10808	352.95	-0.695655	0.695655	-1.61962	1.61962	0.193282	-3.59918	0.000319226	0.00660818	436.257	269.644	436.774	212.123	519.726	321.831	352.272	274.977
ENSG00000107242.20	ENST00000478500.3	8395	PIP5K1B	HGNC:8995	271.031	-0.734043	0.734043	-1.66329	1.66329	0.204026	-3.59779	0.000320929	0.00663631	340.727	201.336	262.912	130.538	597.637	351.595	161.631	121.876
ENSG00000127838.14	ENST00000483797.1	25953	PNKD	HGNC:9153	6306.89	-0.542161	0.542161	-1.45615	1.45615	0.150739	-3.59668	0.000322308	0.00665769	7490.21	5123.57	7244.93	4104.79	9273.35	6028.28	5952.36	5237.65
ENSG00000204323.5	ENST00000537494.1	643008	SMIM5	HGNC:40030	129.644	0.917835	0.917835	1.88928	1.88928	0.255248	3.59586	0.000323327	0.00667161	89.1733	170.115	83.7503	207.024	87.4127	156.265	96.3567	147.057
ENSG00000167543.16	ENST00000378818.2	90313	TP53I13	HGNC:25102	1072.72	-0.635232	0.635232	-1.55319	1.55319	0.176785	-3.59326	0.000326569	0.0067313	1297.86	847.577	1411.03	661.866	1258.93	834.341	1223.63	1046.52
ENSG00000118777.12	ENST00000503830.2	9429	ABCG2	HGNC:74	6366.46	0.499367	0.499367	1.41359	1.41359	0.138985	3.59295	0.000326951	0.00673197	5223.96	7508.97	5505.26	9166.18	5618.17	7817.88	4548.45	5542.84
ENSG00000106460.19	ENST00000462754.1	54664	TMEM106B	HGNC:22407	2684.16	0.561687	0.561687	1.47599	1.47599	0.156439	3.59045	0.000330111	0.00678979	2095.98	3272.35	2647.15	5124.62	2004.79	2604.41	1635.99	2088.01
ENSG00000075142.14	ENST00000489079.1	6717	SRI	HGNC:11292	8043.7	-0.500315	0.500315	-1.41452	1.41452	0.139374	-3.58971	0.00033104	0.00680166	9424.5	6662.91	10230.3	5991.47	7459.53	5825.51	10583.7	8171.74
ENSG00000012779.11	ENST00000498461.1	240	ALOX5	HGNC:435	161.305	0.931341	0.931341	1.90705	1.90705	0.259639	3.58706	0.000334429	0.00686398	114.734	207.876	64.668	199.886	116.867	198.121	162.667	225.622
ENSG00000168282.6	ENST00000305386.4	4247	MGAT2	HGNC:7045	1305.05	-0.660432	0.660432	-1.58056	1.58056	0.184326	-3.58296	0.000339728	0.00696532	1577.27	1032.84	1608.22	681.243	1525.92	1082.69	1597.66	1334.59
ENSG00000103047.8	ENST00000561931.1	79613	TANGO6	HGNC:25749	336.47	-0.778205	0.778205	-1.715	1.715	0.217324	-3.58084	0.000342486	0.00701442	421.069	251.872	451.616	169.291	385.756	266.022	425.835	320.302
ENSG00000084710.14	ENST00000264719.5	22979	EFR3B	HGNC:29155	338.144	-0.675195	0.675195	-1.59681	1.59681	0.188625	-3.57956	0.000344177	0.00704159	419.535	256.753	494.021	262.095	504.523	309.739	260.06	198.426
ENSG00000120837.8	ENST00000550881.1	4801	NFYB	HGNC:7805	3051.01	0.511813	0.511813	1.42584	1.42584	0.143081	3.57708	0.000347454	0.00709358	2535.84	3566.19	3117.84	4705.47	1531.62	2478.84	2958.05	3514.26
ENSG00000103018.17	ENST00000568342.2	80777	CYB5B	HGNC:24374	1943.32	-0.493265	0.493265	-1.40763	1.40763	0.137989	-3.57467	0.000350672	0.0071517	2270.08	1616.55	2281.4	1460.39	2289.83	1653.8	2239	1735.47
ENSG00000157827.20	ENST00000497192.1	114793	FMNL2	HGNC:18267	12141.3	-0.501237	0.501237	-1.41543	1.41543	0.14027	-3.57337	0.000352412	0.0071796	14233.7	10048.9	14604.4	8564.49	16560	12052.8	11536.9	9529.5
ENSG00000223960.7	ENST00000671256.1	101927027	CHROMR	HGNC:54059	504.611	-0.616093	0.616093	-1.53272	1.53272	0.172475	-3.57207	0.000354177	0.00720795	607.506	401.715	642.439	412.009	561.532	310.669	618.548	482.468
ENSG00000170500.13	ENST00000409647.1	164832	LONRF2	HGNC:24788	58.5183	1.40707	1.40707	2.65197	2.65197	0.394271	3.56878	0.000358654	0.00729137	30.3074	86.7292	26.5033	143.795	20.903	41.8566	43.5159	74.5358
ENSG00000078295.17	ENST00000489501.1	108	ADCY2	HGNC:233	143.31	1.06029	1.06029	2.08535	2.08535	0.29715	3.56819	0.000359452	0.00729223	94.1371	192.484	78.4496	277.392	58.9086	134.871	145.053	165.187
ENSG00000064666.15	ENST00000564572.1	1265	CNN2	HGNC:2156	7839.11	-0.513872	0.513872	-1.42788	1.42788	0.144011	-3.56828	0.00035933	0.00729223	9198.23	6479.98	9510.43	5347.96	7509.89	5958.52	10574.4	8133.46
ENSG00000182218.9	ENST00000357223.2	84439	HHIPL1	HGNC:19710	77.7144	1.07336	1.07336	2.10433	2.10433	0.300994	3.56605	0.000362409	0.00733679	49.9458	105.483	65.7281	143.795	32.3047	67.9007	51.8047	104.753
ENSG00000204138.13	ENST00000632964.1	65979	PHACTR4	HGNC:25793	1201.86	-0.564563	0.564563	-1.47894	1.47894	0.15831	-3.56618	0.000362219	0.00733679	1419.84	983.879	1287	738.353	1431.86	906.893	1540.67	1306.39
ENSG00000087128.10	ENST00000510647.1	28983	TMPRSS11E	HGNC:24465	18.0722	2.65339	2.65339	6.29142	6.29142	0.744338	3.56476	0.000364186	0.00735732	4.84651	31.2979	5.30065	61.1895	0.950138	18.6029	8.28875	14.1014
ENSG00000100784.12	ENST00000556594.1	9252	RPS6KA5	HGNC:10434	915.989	0.561887	0.561887	1.4762	1.4762	0.157618	3.56487	0.000364038	0.00735732	737.269	1094.71	842.804	1405.32	580.534	919.915	788.468	958.893
ENSG00000106415.13	ENST00000491947.1	113263	GLCCI1	HGNC:18713	2571.68	0.485864	0.485864	1.40042	1.40042	0.13646	3.5605	0.000370147	0.00746993	2135.26	3008.11	2211.43	3496.98	2104.56	2775.56	2089.8	2751.78
ENSG00000046651.15	ENST00000474705.1	8481	OFD1	HGNC:2567	675.648	0.665901	0.665901	1.58656	1.58656	0.187094	3.55918	0.000372018	0.00749983	508.823	842.472	529.005	1200.33	552.98	759	444.484	568.083
ENSG00000108094.16	ENST00000478044.1	8453	CUL2	HGNC:2552	3165.89	0.54177	0.54177	1.45576	1.45576	0.152385	3.55529	0.000377569	0.00759588	2527.12	3804.66	2898.4	5327.56	2349.69	3309.46	2333.28	2776.96
ENSG00000154803.13	ENST00000473853.1	201163	FLCN	HGNC:27310	1795.13	0.527166	0.527166	1.4411	1.4411	0.148288	3.55501	0.000377966	0.00759594	1451.64	2138.63	1717.41	2817.77	1355.85	2075.16	1281.65	1522.95
ENSG00000151348.15	ENST00000528159.1	2132	EXT2	HGNC:3513	12928.1	-0.495968	0.495968	-1.41027	1.41027	0.139656	-3.55135	0.000383262	0.00769435	15090.7	10765.5	15184.2	8874.51	16747.1	12678.8	13340.7	10743.2
ENSG00000064547.14	ENST00000589311.1	9170	LPAR2	HGNC:3168	631.672	-0.645887	0.645887	-1.5647	1.5647	0.181978	-3.54925	0.000386328	0.00774331	764.371	498.973	814.18	381.414	625.191	431.588	853.741	683.916
ENSG00000108175.17	ENST00000446377.3	57178	ZMIZ1	HGNC:16493	2305.56	0.476653	0.476653	1.39151	1.39151	0.134301	3.54913	0.000386503	0.00774331	1933.52	2677.6	1965.48	2832.05	1609.53	2353.27	2225.53	2847.47
ENSG00000072422.17	ENST00000483488.1	9886	RHOBTB1	HGNC:18738	9024.64	1.61337	1.61337	3.05966	3.05966	0.454693	3.54826	0.000387789	0.00775296	4393.9	13655.4	4431.35	21612.1	2639.48	9467.96	6110.88	9886.06
ENSG00000022267.19	ENST00000630677.1	2273	FHL1	HGNC:3702	142.834	-0.95874	0.95874	-1.94361	1.94361	0.270199	-3.54827	0.000387772	0.00775296	188.177	97.4913	109.193	36.7137	361.052	183.239	94.2846	72.5213
ENSG00000221955.10	ENST00000481760.2	84561	SLC12A8	HGNC:15595	1101.53	0.528816	0.528816	1.44275	1.44275	0.149065	3.54757	0.000388806	0.00776525	879.769	1323.3	799.338	1095.29	1375.8	2261.19	464.17	613.409
ENSG00000137575.12	ENST00000523441.1	6386	SDCBP	HGNC:10662	16200.8	0.528138	0.528138	1.44207	1.44207	0.14889	3.54717	0.000389395	0.00776897	13255.4	19146.2	12762.9	23121.5	11215.4	16034.8	15788	18282.4
ENSG00000168792.5	ENST00000307201.5	116236	ABHD15	HGNC:26971	512.277	-0.636276	0.636276	-1.55431	1.55431	0.179514	-3.54444	0.000393449	0.00783982	619.816	404.738	605.334	300.848	659.396	452.051	594.718	461.316
ENSG00000187239.17	ENST00000491905.1	23048	FNBP1	HGNC:17069	3083.95	0.563653	0.563653	1.47801	1.47801	0.159046	3.54396	0.000394165	0.00783982	2476.65	3691.25	2528.41	4784	1972.49	2958.8	2929.04	3330.94
ENSG00000166845.15	ENST00000579594.1	162681	C18orf54	HGNC:13796	1656.59	-0.540949	0.540949	-1.45493	1.45493	0.15263	-3.54418	0.000393839	0.00783982	1944.5	1368.68	1884.91	1044.3	1385.3	1012	2563.3	2049.73
ENSG00000154889.17	ENST00000588939.1	65258	MPPE1	HGNC:15988	1315.46	-0.633854	0.633854	-1.5517	1.5517	0.178971	-3.54165	0.000397633	0.00790065	1593.84	1037.08	1718.47	772.007	1736.85	1210.12	1326.2	1129.12
ENSG00000082438.17	ENST00000496396.1	22837	COBLL1	HGNC:23571	14024.1	0.538392	0.538392	1.45235	1.45235	0.152039	3.54113	0.000398416	0.00790806	11248.5	16799.7	12288	23447.8	13363.7	16266.4	8093.97	10684.8
ENSG00000101224.17	ENST00000495915.1	994	CDC25B	HGNC:1726	691.382	0.644502	0.644502	1.5632	1.5632	0.182033	3.54058	0.000399246	0.0079164	535.334	847.429	482.359	1052.46	635.642	849.224	488	640.605
ENSG00000164713.10	ENST00000485422.4	25798	BRI3	HGNC:1109	7946.14	-0.459121	0.459121	-1.3747	1.3747	0.129687	-3.54023	0.000399777	0.00791879	9200.11	6692.17	9668.39	6317.81	8529.39	6577.07	9402.55	7181.62
ENSG00000171303.7	ENST00000302909.4	3777	KCNK3	HGNC:6278	42.6882	1.4259	1.4259	2.68682	2.68682	0.402846	3.53957	0.000400785	0.00793062	23.6709	61.7054	31.8039	68.3282	24.7036	61.3897	14.5053	55.3982
ENSG00000123374.11	ENST00000554545.1	1017	CDK2	HGNC:1771	2873.76	0.586214	0.586214	1.5013	1.5013	0.165656	3.53875	0.000402029	0.00794707	2251.46	3496.06	2497.67	4945.13	1919.28	2938.33	2337.43	2604.72
ENSG00000149257.16	ENST00000526638.1	871	SERPINH1	HGNC:1546	36243.8	-0.526407	0.526407	-1.44034	1.44034	0.14886	-3.53626	0.000405837	0.00801414	42416.3	30071.2	37169.2	20093.6	53329.4	39178.7	36750.3	30941.4
ENSG00000162772.17	ENST00000613104.1	467	ATF3	HGNC:785	4212.27	0.552325	0.552325	1.46645	1.46645	0.156313	3.53345	0.000410177	0.00809156	3418.72	5005.82	2943.98	5733.45	3293.18	4359.6	4019.01	4924.4
ENSG00000146426.18	ENST00000537845.1	26230	TIAM2	HGNC:11806	477.215	-0.635065	0.635065	-1.55301	1.55301	0.179745	-3.53315	0.000410645	0.00809252	591.339	363.091	885.209	456.881	242.285	184.169	646.523	448.222
ENSG00000221878.13	ENST00000471557.1	5676	PSG7	HGNC:9524	1571.24	0.512109	0.512109	1.42613	1.42613	0.145062	3.53029	0.000415109	0.00817213	1285.34	1857.14	760.113	1151.38	2919.77	4189.38	176.136	230.658
ENSG00000154310.17	ENST00000465393.1	23043	TNIK	HGNC:30765	423.346	-0.671723	0.671723	-1.59297	1.59297	0.190317	-3.5295	0.000416342	0.00817971	509.157	337.535	297.897	152.974	609.989	346.945	619.584	512.685
ENSG00000169836.5	ENST00000304883.3	6870	TACR3	HGNC:11528	623.425	-0.623286	0.623286	-1.54038	1.54038	0.176592	-3.52953	0.000416303	0.00817971	766.593	480.256	976.38	489.516	328.748	262.301	994.65	688.952
ENSG00000119048.8	ENST00000503080.1	7320	UBE2B	HGNC:12473	2803.1	0.541273	0.541273	1.45526	1.45526	0.153401	3.52849	0.000417937	0.00820271	2243.94	3362.25	2518.87	4662.64	1979.14	2744.86	2233.82	2679.26
ENSG00000143412.10	ENST00000368947.9	8416	ANXA9	HGNC:547	33.8941	1.954	1.954	3.87448	3.87448	0.553917	3.52761	0.000419328	0.00822165	11.154	56.6342	9.54117	117.28	10.4515	33.4853	13.4692	19.1376
ENSG00000163785.13	ENST00000464879.1	6259	RYK	HGNC:10481	1473.02	-0.51093	0.51093	-1.42497	1.42497	0.144952	-3.52483	0.000423755	0.00830001	1729.47	1216.57	1785.26	1083.05	1745.4	1273.37	1657.75	1293.3
ENSG00000122512.16	ENST00000415839.2	5395	PMS2	HGNC:9122	474.535	0.679098	0.679098	1.60114	1.60114	0.192731	3.52355	0.000425811	0.00833181	359.64	589.429	386.948	808.721	299.294	502.279	392.68	457.287
ENSG00000088280.19	ENST00000449467.2	55616	ASAP3	HGNC:14987	11638.2	-0.558592	0.558592	-1.47283	1.47283	0.158581	-3.52244	0.000427595	0.00835825	13759.4	9516.94	14921.3	7418.2	9908.99	7525.82	16448	13606.8
ENSG00000187079.19	ENST00000526600.1	7003	TEAD1	HGNC:11714	27378.1	-0.550632	0.550632	-1.46473	1.46473	0.156425	-3.52011	0.00043136	0.00842331	32327.7	22428.6	33860.6	17030	29987.3	23157.9	33135.3	27097.8
ENSG00000107821.15	ENST00000608812.1	81621	KAZALD1	HGNC:25460	248.271	-0.788151	0.788151	-1.72686	1.72686	0.224089	-3.51713	0.000436242	0.00849286	312.635	183.907	272.454	108.101	477.919	298.577	187.533	145.043
ENSG00000147065.17	ENST00000360270.7	4478	MSN	HGNC:7373	2869.12	-0.561753	0.561753	-1.47606	1.47606	0.159714	-3.51725	0.000436043	0.00849286	3398.98	2339.25	3033.03	1636.82	4096.05	2634.17	3067.87	2746.74
ENSG00000065978.19	ENST00000467957.1	4904	YBX1	HGNC:8014	20465.4	-0.447138	0.447138	-1.36333	1.36333	0.127127	-3.51726	0.000436026	0.00849286	23573.5	17357.3	22898.8	15238.2	22644.6	17355.6	25177.1	19478
ENSG00000145016.16	ENST00000472149.1	9711	RUBCN	HGNC:28991	1048.71	0.613872	0.613872	1.53036	1.53036	0.174587	3.51614	0.000437864	0.00851584	810.74	1286.67	850.225	1808.15	768.662	1019.44	813.334	1032.42
ENSG00000154102.11	ENST00000602766.1	404550	C16orf74	HGNC:23362	771.615	0.614102	0.614102	1.5306	1.5306	0.17472	3.51478	0.000440113	0.00855095	601.177	942.052	743.151	1301.3	487.421	876.198	572.96	648.663
ENSG00000183876.9	ENST00000509146.1	340075	ARSI	HGNC:32521	87.4892	-1.08318	1.08318	-2.1187	2.1187	0.30827	-3.51373	0.000441859	0.00857624	122.273	52.7055	100.712	45.8921	219.482	79.9926	46.6242	32.2317
ENSG00000183779.7	ENST00000331569.6	80139	ZNF703	HGNC:25883	4385.1	0.512642	0.512642	1.42666	1.42666	0.146019	3.51078	0.000446802	0.00866346	3641.6	5128.59	3837.67	5792.6	2757.3	4603.3	4329.84	4989.87
ENSG00000144909.8	ENST00000296220.6	114885	OSBPL11	HGNC:16397	2533.62	0.562578	0.562578	1.47691	1.47691	0.160263	3.51034	0.000447533	0.00866893	2013.07	3054.16	2090.58	4114.99	1888.87	2561.62	2059.75	2485.87
ENSG00000114993.17	ENST00000484453.1	6242	RTKN	HGNC:10466	325.697	-0.768221	0.768221	-1.70317	1.70317	0.218877	-3.50982	0.000448409	0.00867719	412.425	238.97	324.4	132.577	823.77	508.79	89.1041	75.543
ENSG00000280798.1	ENST00000631190.1	283267	LINC00294	HGNC:27456	1477.58	-0.523351	0.523351	-1.43729	1.43729	0.149138	-3.50916	0.000449525	0.00869007	1734.45	1220.7	1713.17	992.289	1539.22	1134.78	1950.97	1535.03
ENSG00000140416.23	ENST00000560131.1	7168	TPM1	HGNC:12010	52684	-0.490679	0.490679	-1.40511	1.40511	0.139864	-3.50825	0.000451059	0.00871099	61097.7	44270.3	57323.4	33270.8	54303.2	41929.1	71666.6	57611.1
ENSG00000171100.15	ENST00000490530.1	4534	MTM1	HGNC:7448	1210.56	0.600416	0.600416	1.51615	1.51615	0.171159	3.50794	0.000451592	0.00871256	945.383	1475.75	975.32	2022.31	858.925	1183.15	1001.9	1221.78
ENSG00000164976.9	ENST00000379142.3	57462	MYORG	HGNC:19918	1990.41	-0.576692	0.576692	-1.49143	1.49143	0.164436	-3.50709	0.000453038	0.00873174	2385.05	1595.78	2140.4	1075.91	3710.29	2591.39	1304.44	1120.05
ENSG00000230098.1	ENST00000436942.1	101927489	TCERG1L-AS1	HGNC:49532	65.9581	1.26462	1.26462	2.40264	2.40264	0.360631	3.50669	0.000453714	0.00873294	36.6137	95.3025	38.1647	155.013	32.3047	73.4816	39.3716	57.4127
ENSG00000163472.19	ENST00000485135.1	84283	TMEM79	HGNC:28196	119.415	0.928637	0.928637	1.90348	1.90348	0.264831	3.50652	0.000454006	0.00873294	81.7197	157.111	76.3294	184.588	80.7617	161.845	88.068	124.898
ENSG00000124107.5	ENST00000338380.2	6590	SLPI	HGNC:11092	140.525	-0.859491	0.859491	-1.8144	1.8144	0.245213	-3.50509	0.000456458	0.00877136	179.995	101.055	133.576	64.2489	214.731	106.967	191.677	131.948
ENSG00000141738.14	ENST00000473071.1	2886	GRB7	HGNC:4567	2394.58	0.532467	0.532467	1.4464	1.4464	0.152016	3.50271	0.000460551	0.00883241	1922.88	2866.28	2329.11	4065.02	1640.89	2451.87	1798.66	2081.97
ENSG00000113621.15	ENST00000502625.1	79770	TXNDC15	HGNC:20652	1802.34	-0.508934	0.508934	-1.423	1.423	0.145292	-3.50283	0.000460348	0.00883241	2120.51	1484.16	2408.62	1427.75	1990.54	1482.65	1962.36	1542.08
ENSG00000077009.13	ENST00000597889.1	27231	NMRK2	HGNC:17871	41.1048	1.494	1.494	2.81668	2.81668	0.426701	3.50128	0.000463036	0.0088637	21.3985	60.8112	36.0444	109.121	9.50138	39.0662	18.6497	34.2462
ENSG00000101846.8	ENST00000217961.5	412	STS	HGNC:11425	14047	0.524707	0.524707	1.43864	1.43864	0.149863	3.50124	0.000463101	0.0088637	11633.1	16460.8	8645.36	16194.8	16738.6	21265.9	9515.49	11921.7
ENSG00000124120.11	ENST00000461134.1	79183	TTPAL	HGNC:16114	1283.65	-0.550703	0.550703	-1.4648	1.4648	0.157415	-3.49842	0.000468022	0.008949	1518.29	1049.01	1409.97	799.542	1702.65	1122.69	1442.24	1224.8
ENSG00000107404.20	ENST00000472445.1	1855	DVL1	HGNC:3084	4686.88	0.503048	0.503048	1.4172	1.4172	0.143818	3.49781	0.000469104	0.00896081	3856.71	5517.06	4100.58	6979.68	3180.11	4475.87	4289.43	5095.63
ENSG00000278828.1	ENST00000369163.3	8357	H3C10	HGNC:4775	92.3205	1.03523	1.03523	2.04944	2.04944	0.296106	3.49615	0.000472022	0.00900764	59.4977	125.143	57.247	169.291	57.0083	101.386	64.2378	104.753
ENSG00000261150.3	ENST00000568225.2	83481	EPPK1	HGNC:15577	263.7	0.888585	0.888585	1.85136	1.85136	0.254323	3.49392	0.000475976	0.00907411	199.108	328.293	118.735	374.276	424.712	519.952	53.8769	90.6516
ENSG00000198363.18	ENST00000522343.1	444	ASPH	HGNC:757	3725.22	-0.517557	0.517557	-1.43153	1.43153	0.148163	-3.49316	0.000477342	0.00909118	4374.71	3075.73	4282.93	2430.24	5002.48	3547.58	3838.73	3249.36
ENSG00000177383.5	ENST00000317897.5	64110	MAGEF1	HGNC:29639	1096.77	-0.512809	0.512809	-1.42683	1.42683	0.146848	-3.4921	0.000479239	0.0091183	1288.38	905.153	1272.16	788.324	1447.06	1053.86	1145.92	873.277
ENSG00000189067.13	ENST00000576334.1	9516	LITAF	HGNC:16841	18896.2	-0.504979	0.504979	-1.4191	1.4191	0.144638	-3.49132	0.000480647	0.00912856	21914.7	15877.8	19680.3	11049.8	20144.8	15207	25918.9	21376.7
ENSG00000205060.11	ENST00000470969.2	84912	SLC35B4	HGNC:20584	1193.41	-0.50433	0.50433	-1.41846	1.41846	0.144454	-3.49127	0.000480724	0.00912856	1405.27	981.545	1130.1	789.344	1852.77	1193.38	1232.95	961.914
ENSG00000138411.13	ENST00000427457.2	57520	HECW2	HGNC:29853	238.257	0.752943	0.752943	1.68523	1.68523	0.215692	3.49083	0.000481521	0.00913469	172.744	303.77	215.206	469.119	132.069	218.584	170.956	223.607
ENSG00000100100.13	ENST00000443175.1	113791	PIK3IP1	HGNC:24942	392.92	-0.621896	0.621896	-1.5389	1.5389	0.178225	-3.48939	0.00048413	0.00916617	477.49	308.35	361.504	234.56	610.939	346.015	460.026	344.476
ENSG00000171402.15	ENST00000346279.4	170626	XAGE3	HGNC:14618	8158.19	-0.488084	0.488084	-1.40258	1.40258	0.139956	-3.48742	0.000487711	0.00922491	9521.52	6794.86	9632.34	5696.74	11754.2	8843.83	7178.06	5844.01
ENSG00000147454.14	ENST00000521637.1	51312	SLC25A37	HGNC:29786	4444.97	-0.531559	0.531559	-1.44549	1.44549	0.152468	-3.48636	0.000489648	0.00925248	5229.57	3660.36	5463.91	2902.42	4505.56	3504.79	5719.24	4573.88
ENSG00000139990.18	ENST00000553943.1	8816	DCAF5	HGNC:20224	2244.78	-0.493801	0.493801	-1.40815	1.40815	0.141893	-3.4801	0.000501224	0.00946195	2615.63	1873.92	2294.12	1433.87	2996.74	2080.74	2556.04	2107.15
ENSG00000232810.4	ENST00000449264.3	7124	TNF	HGNC:11892	150.631	-0.891845	0.891845	-1.85555	1.85555	0.256413	-3.47817	0.000504859	0.00952125	194.628	106.634	152.659	56.0903	306.895	171.147	124.331	92.6661
ENSG00000154734.15	ENST00000517452.1	9510	ADAMTS1	HGNC:217	46518	-0.464746	0.464746	-1.38007	1.38007	0.133635	-3.47773	0.000505673	0.0095273	54149.2	38886.8	61394.3	39017.5	56976.9	40711.6	44076.5	36931.5
ENSG00000115756.13	ENST00000422133.1	3241	HPCAL1	HGNC:5145	8549.12	-0.492204	0.492204	-1.40659	1.40659	0.141553	-3.47718	0.000506712	0.00953755	10033.7	7064.51	11230	6741.04	10881.9	7624.41	7989.32	6828.08
ENSG00000103534.17	ENST00000574033.1	79838	TMC5	HGNC:22999	138.941	0.901171	0.901171	1.86758	1.86758	0.259199	3.47676	0.000507519	0.00954344	98.7015	179.181	113.434	255.976	145.371	199.982	37.2994	81.5865
ENSG00000254622.1	ENST00000532874.1	399876	NAV2-AS4	HGNC:40741	62.1962	1.31666	1.31666	2.49088	2.49088	0.378925	3.47472	0.000511381	0.00960536	34.7079	89.6846	53.0065	178.469	7.60111	25.114	43.5159	65.4706
ENSG00000159176.14	ENST00000481851.1	1465	CSRP1	HGNC:2469	30754.2	0.476094	0.476094	1.39097	1.39097	0.137025	3.4745	0.000511808	0.00960536	25622.4	35886	25371	42376.8	28607.7	35803.2	22888.4	29477.9
ENSG00000133135.14	ENST00000255499.3	79589	RNF128	HGNC:21153	143.042	0.844218	0.844218	1.79529	1.79529	0.243051	3.47342	0.000513867	0.00963463	101.105	184.979	96.4719	207.024	141.571	250.209	65.2739	97.7023
ENSG00000164172.19	ENST00000514553.2	4338	MOCS2	HGNC:7193	542.464	-0.57263	0.57263	-1.48723	1.48723	0.164905	-3.47248	0.00051568	0.0096562	646.766	438.161	614.876	357.958	638.493	453.911	686.93	502.613
ENSG00000138709.19	ENST00000503725.1	55132	LARP1B	HGNC:24704	1563.9	0.559644	0.559644	1.47391	1.47391	0.161174	3.4723	0.000516018	0.0096562	1242.28	1885.53	1386.65	2636.25	1057.5	1499.4	1282.68	1520.93
ENSG00000070601.10	ENST00000359927.3	22844	FRMPD1	HGNC:29159	142.151	0.883919	0.883919	1.84538	1.84538	0.254619	3.47153	0.000517497	0.00967449	101.293	183.009	111.314	240.679	58.9086	132.081	133.656	176.267
ENSG00000198720.13	ENST00000579719.1	124930	ANKRD13B	HGNC:26363	235.686	-0.73781	0.73781	-1.66764	1.66764	0.212554	-3.47117	0.0005182	0.00967472	295.322	176.05	338.182	161.132	301.194	177.658	246.59	189.361
ENSG00000196839.13	ENST00000535573.1	100	ADA	HGNC:186	1092.75	0.53989	0.53989	1.45386	1.45386	0.155543	3.47101	0.000518512	0.00967472	910.382	1275.11	670.002	870.93	442.764	787.834	1618.38	2166.57
ENSG00000163624.6	ENST00000511298.1	1040	CDS1	HGNC:1800	941.857	0.583859	0.583859	1.49885	1.49885	0.168255	3.47009	0.000520293	0.00969857	746.393	1137.32	715.588	1414.5	887.429	1189.66	636.162	807.807
ENSG00000188157.15	ENST00000461111.1	375790	AGRN	HGNC:329	9915.83	-0.505416	0.505416	-1.41953	1.41953	0.145685	-3.46924	0.000521941	0.0097199	11733.2	8098.43	13007.8	7575.26	14375.6	9906.06	7816.29	6813.98
ENSG00000204310.13	ENST00000476663.1	10554	AGPAT1	HGNC:324	2278.34	-0.531781	0.531781	-1.44571	1.44571	0.153316	-3.46854	0.000523298	0.00973576	2670.37	1886.3	2377.87	1315.57	3000.54	2113.29	2632.71	2230.03
ENSG00000110921.14	ENST00000540353.1	4598	MVK	HGNC:7530	649.892	0.610837	0.610837	1.52714	1.52714	0.176121	3.46827	0.000523814	0.00973598	495.472	804.311	648.8	1301.3	476.019	636.22	361.597	475.417
ENSG00000227471.9	ENST00000652743.1	441282	AKR1B15	HGNC:37281	61.5181	1.26441	1.26441	2.40229	2.40229	0.364619	3.46775	0.000524834	0.00974555	36.9747	86.0615	32.864	119.319	19.0028	50.2279	59.0574	88.6371
ENSG00000166912.17	ENST00000564787.1	54893	MTMR10	HGNC:25999	5734.06	0.504325	0.504325	1.41846	1.41846	0.145491	3.46637	0.000527542	0.00978642	4582.65	6885.48	6275.97	10962.1	4470.4	6116.64	3001.56	3577.72
ENSG00000249861.4	ENST00000594480.1	148003	LGALS16	HGNC:40039	2145.71	1.59707	1.59707	3.02528	3.02528	0.461404	3.46132	0.000537526	0.00995247	1060.7	3230.72	995.462	5183.77	578.634	1859.36	1608.02	2649.04
ENSG00000015532.10	ENST00000571021.1	64132	XYLT2	HGNC:15517	1063.59	-0.624779	0.624779	-1.54197	1.54197	0.18061	-3.45926	0.000541652	0.0100193	1284.79	842.399	1393.01	629.232	1355.85	968.283	1105.51	929.683
ENSG00000169604.19	ENST00000497197.3	84168	ANTXR1	HGNC:21014	4346.46	-1.47035	1.47035	-2.77089	2.77089	0.425342	-3.45686	0.000546509	0.0100994	6570.54	2122.39	3928.84	909.683	14339.5	4517.72	1443.28	939.755
ENSG00000255248.9	ENST00000669993.1	399959	MIR100HG	HGNC:39522	437.714	0.715649	0.715649	1.64222	1.64222	0.207039	3.45659	0.000547051	0.0100998	329.953	545.474	270.333	679.203	326.848	445.54	392.68	511.678
ENSG00000110090.13	ENST00000561996.1	1374	CPT1A	HGNC:2328	2737.51	-0.536589	0.536589	-1.45054	1.45054	0.155299	-3.45521	0.000549865	0.010142	3262.11	2212.92	4129.21	2185.48	2851.36	2317.93	2805.74	2135.35
ENSG00000163694.15	ENST00000513044.1	54502	RBM47	HGNC:30358	7651.93	0.498409	0.498409	1.41265	1.41265	0.144288	3.45427	0.000551777	0.0101676	6268.27	9035.59	6738.19	11733.1	5975.42	8091.34	6091.2	7282.35
ENSG00000204420.10	ENST00000471545.1	80739	MPIG6B	HGNC:13937	59.612	1.28083	1.28083	2.42979	2.42979	0.370831	3.45396	0.000552426	0.0101698	34.1603	85.0637	25.4431	107.082	53.2077	108.827	23.8302	39.2824
ENSG00000115657.14	ENST00000452545.1	10058	ABCB6	HGNC:47	117.32	0.910849	0.910849	1.88015	1.88015	0.263746	3.45351	0.000553347	0.010177	80.5071	154.133	79.5098	195.806	87.4127	149.754	74.5988	116.84
ENSG00000161202.20	ENST00000478639.1	1857	DVL3	HGNC:3087	12216.2	0.487096	0.487096	1.40162	1.40162	0.141064	3.453	0.000554382	0.0101864	10024.5	14408	11415.5	19179.8	9700.91	13497.4	8957.03	10546.8
ENSG00000164327.13	ENST00000514735.1	253260	RICTOR	HGNC:28611	3308.19	0.507114	0.507114	1.4212	1.4212	0.146898	3.45216	0.000556128	0.0102087	2701.49	3914.88	2929.14	5139.92	2416.2	3241.56	2759.12	3363.17
ENSG00000136014.12	ENST00000547951.1	84101	USP44	HGNC:20064	121.916	-0.994263	0.994263	-1.99206	1.99206	0.288436	-3.44709	0.000566666	0.010391	158.567	85.2642	130.396	38.7533	65.5595	42.7867	279.745	174.253
ENSG00000143850.16	ENST00000564627.2	22874	PLEKHA6	HGNC:17053	1317.71	0.612863	0.612863	1.52929	1.52929	0.177803	3.44686	0.000567135	0.010391	1074.39	1561.03	698.626	1532.8	1768.21	2106.78	756.349	1043.5
ENSG00000162552.15	ENST00000441048.1	54361	WNT4	HGNC:12783	357.282	-0.749156	0.749156	-1.68081	1.68081	0.217418	-3.44569	0.000569605	0.0104264	452.811	261.752	300.017	144.815	749.659	354.386	308.756	286.056
ENSG00000065308.5	ENST00000182527.4	9697	TRAM2	HGNC:16855	7410.18	-0.506513	0.506513	-1.42061	1.42061	0.14713	-3.44263	0.00057609	0.0105351	8702.31	6118.04	9416.08	5427.51	9146.03	6347.32	7544.84	6579.29
ENSG00000164080.13	ENST00000461680.1	23132	RAD54L2	HGNC:29123	3063.87	0.540781	0.540781	1.45476	1.45476	0.157115	3.44194	0.000577553	0.0105518	2453.16	3674.58	2607.92	5027.73	2645.18	3294.58	2106.38	2701.42
ENSG00000082014.17	ENST00000491651.1	6604	SMARCD3	HGNC:11108	84.7364	-1.0483	1.0483	-2.06809	2.06809	0.304698	-3.44044	0.000580767	0.0106005	112.414	57.0592	73.149	24.4758	150.122	77.2022	113.97	69.4996
ENSG00000136156.15	ENST00000463839.3	9445	ITM2B	HGNC:6174	230790	-0.477696	0.477696	-1.39252	1.39252	0.138901	-3.43912	0.000583606	0.0106423	268731	192849	296363	174186	233770	186878	276059	217482
ENSG00000116675.16	ENST00000498720.1	9829	DNAJC6	HGNC:15469	928.752	0.625657	0.625657	1.54291	1.54291	0.181944	3.43874	0.000584431	0.0106472	702.916	1154.59	806.759	1421.64	760.111	1464.98	541.877	577.149
ENSG00000172551.11	ENST00000619042.1	118430	MUCL1	HGNC:30588	21.9081	2.16272	2.16272	4.47757	4.47757	0.630219	3.43169	0.000599835	0.0109176	9.14031	34.676	2.12026	40.793	6.65097	26.9742	18.6497	36.2606
ENSG00000147119.4	ENST00000276055.4	56548	CHST7	HGNC:13817	289.289	-0.699409	0.699409	-1.62384	1.62384	0.203874	-3.4306	0.000602244	0.0109408	362.417	216.162	300.017	157.053	574.834	317.18	212.399	174.253
ENSG00000119899.13	ENST00000481996.1	26503	SLC17A5	HGNC:10933	2151.32	-0.480568	0.480568	-1.39529	1.39529	0.140081	-3.43065	0.000602139	0.0109408	2500.58	1802.05	2455.26	1526.68	2603.38	1973.77	2443.11	1905.7
ENSG00000139496.16	ENST00000477876.1	9818	NUP58	HGNC:20261	5692.87	0.492529	0.492529	1.40691	1.40691	0.143646	3.42877	0.000606317	0.0110044	4646.66	6739.09	5581.59	9597.57	3960.18	5330.67	4398.22	5289.02
ENSG00000116141.16	ENST00000485104.1	4139	MARK1	HGNC:6896	276.846	0.801436	0.801436	1.74284	1.74284	0.233801	3.42785	0.000608379	0.0110264	194.95	358.743	198.244	554.785	135.87	198.121	250.735	323.324
ENSG00000137642.13	ENST00000530365.1	6653	SORL1	HGNC:11185	219.494	-0.764917	0.764917	-1.69927	1.69927	0.223156	-3.42772	0.000608673	0.0110264	274.349	164.639	278.814	118.3	271.74	171.147	272.493	204.47
ENSG00000244476.3	ENST00000542862.1	405754	ERVFRD-1	HGNC:33823	2252.84	1.75132	1.75132	3.36667	3.36667	0.511047	3.42693	0.000610444	0.0110481	971.742	3533.94	836.443	5874.19	717.354	1948.66	1361.43	2778.98
ENSG00000251562.8	ENST00000616691.1	378938	MALAT1	HGNC:29665	22981.2	0.447435	0.447435	1.36361	1.36361	0.130622	3.42542	0.000613847	0.0110993	19489.3	26473	23532.8	30724.3	16546.7	25692.5	18388.6	23002.3
ENSG00000141431.12	ENST00000590973.2	80816	ASXL3	HGNC:29357	94.0791	1.14762	1.14762	2.21547	2.21547	0.33517	3.42398	0.000617114	0.0111479	64.0066	124.152	53.0065	169.291	9.50138	27.9044	129.512	175.26
ENSG00000085552.17	ENST00000611023.1	57549	IGSF9	HGNC:18132	110.896	1.08503	1.08503	2.12142	2.12142	0.316926	3.4236	0.000617969	0.0111529	70.0139	151.778	46.6457	193.767	95.0138	173.937	68.3822	87.6299
ENSG00000160685.13	ENST00000292176.2	51043	ZBTB7B	HGNC:18668	3847.08	0.52791	0.52791	1.44184	1.44184	0.154242	3.42262	0.000620207	0.0111828	3131.46	4562.7	3180.39	5827.28	2628.08	3751.28	3585.92	4109.54
ENSG00000164603.12	ENST00000485446.1	154743	BMT2	HGNC:26475	3778.05	0.463072	0.463072	1.37847	1.37847	0.135311	3.42228	0.000620988	0.0111865	3170.92	4385.18	3434.82	5274.53	2620.48	3665.71	3457.45	4215.3
ENSG00000152082.15	ENST00000491178.1	80097	MZT2B	HGNC:25886	767.439	-0.520008	0.520008	-1.43396	1.43396	0.151965	-3.4219	0.00062186	0.0111917	902.056	632.822	792.978	516.031	955.839	650.172	957.351	732.264
ENSG00000114541.15	ENST00000462888.1	23150	FRMD4B	HGNC:24886	1002.85	0.575707	0.575707	1.49041	1.49041	0.168341	3.41988	0.000626479	0.0112644	782.493	1223.21	932.915	1842.82	729.706	927.356	684.858	899.465
ENSG00000171206.15	ENST00000642304.1	81603	TRIM8	HGNC:15579	524.285	0.743199	0.743199	1.67388	1.67388	0.217345	3.41945	0.000627488	0.011272	385.502	663.068	301.077	832.177	542.529	793.415	312.9	363.614
ENSG00000263001.6	ENST00000614048.1	2969	GTF2I	HGNC:4659	273.609	0.8077	0.8077	1.75042	1.75042	0.236244	3.41892	0.000628697	0.0112832	203.099	344.118	138.877	396.712	297.393	363.687	173.028	271.955
ENSG00000174032.17	ENST00000463262.1	253512	SLC25A30	HGNC:27371	566.203	0.635355	0.635355	1.55332	1.55332	0.185932	3.41714	0.000632826	0.0113342	434.87	697.536	416.631	872.97	537.778	803.647	350.2	415.99
ENSG00000213722.9	ENST00000488119.1	23564	DDAH2	HGNC:2716	738.532	-0.555067	0.555067	-1.46924	1.46924	0.162446	-3.41694	0.000633298	0.0113342	877.014	600.05	833.262	484.417	811.418	665.055	986.362	650.677
ENSG00000108604.16	ENST00000577990.1	6603	SMARCD2	HGNC:11107	5045.31	0.500359	0.500359	1.41457	1.41457	0.146456	3.41645	0.000634422	0.0113437	4145.79	5944.83	4628.53	7832.25	3369.19	4917.68	4439.66	5084.55
ENSG00000097021.19	ENST00000481175.1	11332	ACOT7	HGNC:24157	876.637	-0.610053	0.610053	-1.52632	1.52632	0.17865	-3.4148	0.000638298	0.0114025	1072.56	680.712	947.757	536.428	1547.78	839.922	722.158	665.786
ENSG00000086015.22	ENST00000492813.1	23139	MAST2	HGNC:19035	1935.17	0.516157	0.516157	1.43014	1.43014	0.151292	3.41166	0.000645695	0.011524	1571.16	2299.17	1831.91	3150.24	1337.79	1940.29	1543.78	1806.99
ENSG00000127334.11	ENST00000542503.1	8445	DYRK2	HGNC:3093	2101.88	0.488062	0.488062	1.40256	1.40256	0.143076	3.41122	0.000646741	0.0115319	1747.74	2456.03	1862.65	2982.99	1388.15	1985.86	1992.41	2399.25
ENSG00000146966.13	ENST00000477488.1	27147	DENND2A	HGNC:22212	2933.09	-0.58331	0.58331	-1.49828	1.49828	0.171096	-3.40926	0.000651394	0.0116042	3543.04	2323.15	4638.07	2158.97	3225.72	2723.47	2765.34	2087
ENSG00000141255.13	ENST00000570318.1	84690	SPATA22	HGNC:30705	417.353	-0.618554	0.618554	-1.53534	1.53534	0.18156	-3.40688	0.000657108	0.0116844	500.212	334.494	431.473	225.381	424.712	297.647	644.45	480.454
ENSG00000079739.17	ENST00000483707.1	5236	PGM1	HGNC:8905	9292.96	-0.519798	0.519798	-1.43375	1.43375	0.152569	-3.40696	0.000656896	0.0116844	10829.6	7756.3	10347.9	5531.53	10404	7742.54	11736.9	9994.84
ENSG00000090776.6	ENST00000204961.5	1947	EFNB1	HGNC:3226	12539.4	-0.521087	0.521087	-1.43504	1.43504	0.153185	-3.40169	0.000669708	0.0118975	14661.8	10417	15345.4	8119.84	12147.5	9152.64	16492.5	13978.5
ENSG00000165672.7	ENST00000463322.1	10935	PRDX3	HGNC:9354	2487.57	-0.461163	0.461163	-1.37665	1.37665	0.13558	-3.40141	0.000670388	0.0118986	2882.92	2092.21	2892.04	1901.97	3261.82	2391.41	2494.91	1983.26
ENSG00000197782.14	ENST00000599972.1	284323	ZNF780A	HGNC:27603	470.083	-0.591792	0.591792	-1.50712	1.50712	0.174025	-3.40062	0.000672341	0.0119223	561.479	378.686	496.141	272.293	596.687	418.566	591.61	445.2
ENSG00000204414.13	ENST00000558609.1	1444	CSHL1	HGNC:2442	175.682	0.913608	0.913608	1.88375	1.88375	0.268754	3.39941	0.000675303	0.0119529	123.73	227.634	189.763	364.077	56.0582	175.798	125.367	143.028
ENSG00000073417.15	ENST00000561024.1	5151	PDE8A	HGNC:8793	2169.89	-0.465121	0.465121	-1.38043	1.38043	0.136818	-3.39956	0.000674941	0.0119529	2511.14	1828.63	2234.75	1499.14	2747.8	1930.98	2550.86	2055.78
ENSG00000076770.14	ENST00000473364.1	55796	MBNL3	HGNC:20564	24271.7	0.503193	0.503193	1.41735	1.41735	0.148135	3.39685	0.000681665	0.01205	20148.7	28394.7	25424	37067.6	14271.1	24857.2	20750.9	23259.2
ENSG00000163001.12	ENST00000481791.1	112942	CFAP36	HGNC:30540	344.721	-0.628624	0.628624	-1.54609	1.54609	0.185139	-3.39542	0.000685239	0.0120954	416.226	273.216	366.805	196.826	387.656	275.323	494.217	347.498
ENSG00000076554.15	ENST00000602950.1	7163	TPD52	HGNC:12005	1342.73	0.560123	0.560123	1.47439	1.47439	0.165095	3.39274	0.000691985	0.0122034	1081.6	1603.86	1024.09	1998.86	1358.7	1634.27	862.03	1178.47
ENSG00000105810.10	ENST00000491250.1	1021	CDK6	HGNC:1777	332.353	0.829183	0.829183	1.77668	1.77668	0.244608	3.38984	0.000699329	0.0123216	245.402	419.304	139.937	459.941	418.061	568.32	178.208	229.651
ENSG00000182551.14	ENST00000415131.1	55256	ADI1	HGNC:30576	6768.89	0.535986	0.535986	1.44993	1.44993	0.158138	3.38935	0.000700579	0.012326	5383.96	8153.82	5950.51	11689.2	5703.68	7359.32	4497.68	5412.91
ENSG00000158710.15	ENST00000397334.2	8407	TAGLN2	HGNC:11554	21898.3	-0.48412	0.48412	-1.39873	1.39873	0.14284	-3.38924	0.000700856	0.012326	25556.7	18239.8	25602.1	15537	29435.3	20078.1	21632.6	19104.3
ENSG00000186007.10	ENST00000367151.4	93273	LEMD1	HGNC:18725	54.6746	1.24186	1.24186	2.36503	2.36503	0.366521	3.38824	0.000703425	0.0123599	31.419	77.9302	40.285	126.458	21.8532	53.9485	32.1189	53.3837
ENSG00000155066.16	ENST00000462029.1	150696	PROM2	HGNC:20685	463.147	0.639078	0.639078	1.55733	1.55733	0.188683	3.38704	0.000706516	0.0124029	361.979	564.314	333.941	640.45	334.449	572.04	417.546	480.454
ENSG00000112378.12	ENST00000421351.4	64065	PERP	HGNC:17637	6965.41	0.506981	0.506981	1.42107	1.42107	0.149866	3.38289	0.000717269	0.0125803	5761.4	8169.41	4924.31	9042.78	5951.67	7397.46	6408.24	8067.99
ENSG00000141384.13	ENST00000418698.3	6875	TAF4B	HGNC:11538	297.879	0.682213	0.682213	1.6046	1.6046	0.201785	3.38089	0.000722508	0.0126606	229.516	366.242	197.184	415.069	203.33	306.948	288.034	376.708
ENSG00000172331.12	ENST00000443095.1	669	BPGM	HGNC:1093	6943.46	0.576194	0.576194	1.49091	1.49091	0.170477	3.37989	0.000725151	0.0126954	5438.78	8448.15	5667.46	11985	5063.29	7201.19	5585.58	6158.27
ENSG00000214530.9	ENST00000540587.1	10809	STARD10	HGNC:10666	6760.54	0.519552	0.519552	1.43351	1.43351	0.153742	3.37939	0.000726477	0.0127071	5480.62	8040.47	5872.06	10884.6	4666.13	6469.17	5903.66	6767.65
ENSG00000125968.9	ENST00000376112.4	3397	ID1	HGNC:5360	4193.81	-0.457219	0.457219	-1.37289	1.37289	0.135332	-3.3785	0.000728821	0.0127365	4815.54	3572.07	3547.2	2372.11	5271.37	3644.31	5628.06	4699.78
ENSG00000134363.12	ENST00000497789.2	10468	FST	HGNC:3971	8514.44	-0.507997	0.507997	-1.42207	1.42207	0.150399	-3.37767	0.000731036	0.0127637	9853.2	7175.67	8326.26	4520.88	10368.9	7949.03	10864.5	9057.1
ENSG00000198832.10	ENST00000465447.1	140606	SELENOM	HGNC:30397	1544.56	-0.57509	0.57509	-1.48977	1.48977	0.170315	-3.37662	0.000733825	0.0128008	1827.06	1262.06	1830.85	880.109	1509.77	1152.45	2140.57	1753.61
ENSG00000007202.15	ENST00000582901.1	9703	KIAA0100	HGNC:28960	13106.6	0.463222	0.463222	1.37862	1.37862	0.137205	3.37613	0.00073513	0.012812	10966.8	15246.4	11649.8	18726	9627.75	13308.5	11622.9	13704.5
ENSG00000229425.3	ENST00000635684.1	101927745	AJ009632.2		37.9147	1.72722	1.72722	3.31089	3.31089	0.512198	3.37217	0.000745779	0.0129722	22.3936	53.4359	11.6614	48.9516	4.75069	41.8566	50.7686	69.4996
ENSG00000154134.15	ENST00000524971.1	64221	ROBO3	HGNC:13433	72.7155	-1.29925	1.29925	-2.46101	2.46101	0.385298	-3.37206	0.000746072	0.0129722	109.134	36.2968	91.1712	25.4956	217.582	63.25	18.6497	20.1448
ENSG00000180263.14	ENST00000550368.1	55785	FGD6	HGNC:21740	3957.6	0.490778	0.490778	1.4052	1.4052	0.145547	3.37196	0.000746343	0.0129722	3288.17	4627.03	3738.02	5891.53	2496.01	3874.99	3630.47	4114.58
ENSG00000115738.10	ENST00000472142.1	3398	ID2	HGNC:5361	610.193	0.769232	0.769232	1.70436	1.70436	0.2284	3.36791	0.000757393	0.0131525	456.723	763.663	337.121	1002.49	365.803	580.411	667.245	708.09
ENSG00000197442.10	ENST00000463140.1	4217	MAP3K5	HGNC:6857	660.575	-0.560543	0.560543	-1.47482	1.47482	0.16654	-3.36581	0.000763185	0.0132411	780.037	541.113	738.911	409.969	647.994	453.911	953.207	759.459
ENSG00000147853.17	ENST00000447596.4	50808	AK3	HGNC:17376	1392.31	0.548002	0.548002	1.46206	1.46206	0.162849	3.36509	0.000765196	0.0132584	1124.14	1660.47	1010.3	1922.37	1284.59	1785.88	1077.54	1273.15
ENSG00000085662.14	ENST00000462784.1	231	AKR1B1	HGNC:381	18891.8	0.500607	0.500607	1.41481	1.41481	0.148771	3.36496	0.000765555	0.0132584	15744.3	22039.3	12213.8	21896.7	17452.1	20035.4	17567	24185.9
ENSG00000142871.18	ENST00000675083.1	3491	CCN1	HGNC:2654	4953.56	-0.564298	0.564298	-1.47867	1.47867	0.167749	-3.36395	0.000768346	0.0132948	6105.77	3801.35	3803.75	2189.56	11785.5	6571.49	2728.04	2643
ENSG00000169902.15	ENST00000490159.1	8460	TPST1	HGNC:12020	510.911	-0.673537	0.673537	-1.59498	1.59498	0.200326	-3.36221	0.00077321	0.0133431	629.102	392.72	745.272	318.185	638.493	427.867	503.542	432.106
ENSG00000215788.11	ENST00000515145.1	8718	TNFRSF25	HGNC:11910	1378.05	-0.576173	0.576173	-1.49089	1.49089	0.171364	-3.36228	0.000773026	0.0133431	1649.19	1106.91	1935.8	951.496	1513.57	1066.88	1498.19	1302.36
ENSG00000120709.11	ENST00000505136.1	51307	FAM53C	HGNC:1336	2273.79	0.513075	0.513075	1.42709	1.42709	0.152582	3.36263	0.000772044	0.0133431	1848.29	2699.28	2013.19	3612.22	1664.64	2255.61	1867.04	2230.03
ENSG00000105668.7	ENST00000222275.2	11045	UPK1A	HGNC:12577	48.3901	-1.32279	1.32279	-2.5015	2.5015	0.393503	-3.36158	0.000774985	0.0133473	69.4413	27.3389	112.374	33.6542	61.759	36.2757	34.1911	12.0869
ENSG00000147573.17	ENST00000517647.1	84675	TRIM55	HGNC:14215	73.0756	1.09525	1.09525	2.1365	2.1365	0.325832	3.36138	0.000775529	0.0133473	45.4579	100.693	39.2248	116.26	37.0554	54.8786	60.0935	130.941
ENSG00000166734.20	ENST00000559151.1	113201	GOLM2	HGNC:24892	1381.87	-0.513572	0.513572	-1.42758	1.42758	0.152808	-3.36089	0.000776906	0.0133591	1613.33	1150.41	1501.14	860.732	1597.18	1168.26	1741.67	1422.22
ENSG00000178951.9	ENST00000601588.1	51341	ZBTB7A	HGNC:18078	2192.09	0.481863	0.481863	1.39655	1.39655	0.143461	3.35885	0.000782685	0.0134464	1824.2	2559.98	1764.06	2927.92	1759.66	2250.02	1948.89	2501.98
ENSG00000138678.11	ENST00000509044.1	84803	GPAT3	HGNC:28157	228.782	0.785449	0.785449	1.72363	1.72363	0.2339	3.35806	0.000784927	0.013473	170.683	286.88	112.374	302.888	220.432	306.948	179.244	250.803
ENSG00000110931.19	ENST00000544485.1	10645	CAMKK2	HGNC:1470	1936.18	-0.526636	0.526636	-1.44057	1.44057	0.156948	-3.35549	0.000792236	0.0135863	2286.17	1586.18	2463.74	1322.71	1733.05	1432.43	2661.73	2003.4
ENSG00000154978.13	ENST00000471168.1	81552	VOPP1	HGNC:34518	380.652	-0.704626	0.704626	-1.62972	1.62972	0.210184	-3.35242	0.000801073	0.0137257	464.498	296.807	446.315	178.469	467.468	342.294	479.712	369.657
ENSG00000138378.19	ENST00000432798.1	6775	STAT4	HGNC:11365	718.988	-0.63459	0.63459	-1.5525	1.5525	0.18949	-3.34893	0.000811242	0.0138804	923.844	514.132	704.987	511.952	1837.57	838.062	228.977	192.383
ENSG00000153317.15	ENST00000520625.1	50807	ASAP1	HGNC:2720	5223.4	0.539001	0.539001	1.45297	1.45297	0.160999	3.34785	0.000814423	0.0138804	4238.76	6208.04	3769.82	7498.77	4400.09	5767.84	4546.38	5357.51
ENSG00000167034.10	ENST00000523261.1	4824	NKX3-1	HGNC:7838	709.985	-0.530835	0.530835	-1.44477	1.44477	0.158516	-3.34878	0.000811677	0.0138804	839.466	580.505	832.202	511.952	945.387	635.29	740.807	594.272
ENSG00000103196.12	ENST00000566165.1	83716	CRISPLD2	HGNC:25248	9450.1	-0.501076	0.501076	-1.41527	1.41527	0.149669	-3.34789	0.000814281	0.0138804	11195.1	7705.11	13512.4	7542.62	13130	9518.19	6942.87	6054.52
ENSG00000025800.14	ENST00000446515.1	23633	KPNA6	HGNC:6399	5700.49	0.48613	0.48613	1.40068	1.40068	0.145179	3.34848	0.000812559	0.0138804	4694.46	6706.53	4976.25	8701.14	4559.71	5731.56	4547.42	5686.88
ENSG00000162734.13	ENST00000488858.1	8682	PEA15	HGNC:8822	17094.8	-0.44474	0.44474	-1.36107	1.36107	0.132826	-3.34829	0.000813105	0.0138804	19699.3	14490.4	19847.8	12897.7	21132	15365.1	18118.2	15208.3
ENSG00000027847.14	ENST00000515353.1	11285	B4GALT7	HGNC:930	2263.47	-0.511281	0.511281	-1.42532	1.42532	0.152743	-3.34734	0.000815911	0.0138935	2656.83	1870.11	2872.95	1618.46	2646.13	1893.78	2451.4	2098.08
ENSG00000112186.12	ENST00000476263.1	10486	CAP2	HGNC:20039	812.19	0.659475	0.659475	1.57951	1.57951	0.197103	3.34584	0.000820327	0.0139505	606.201	1018.18	637.138	1553.19	569.133	783.183	612.332	718.162
ENSG00000177030.17	ENST00000526857.2	10522	DEAF1	HGNC:14677	684.788	0.560795	0.560795	1.47508	1.47508	0.167616	3.34572	0.000820705	0.0139505	551.555	818.02	512.043	949.457	597.637	792.485	544.985	712.119
ENSG00000144635.9	ENST00000474077.1	51143	DYNC1LI1	HGNC:18745	1373.07	-0.478353	0.478353	-1.39315	1.39315	0.14301	-3.34489	0.000823141	0.0139673	1590.13	1156.01	1398.31	941.298	1527.82	1038.04	1844.25	1488.7
ENSG00000213949.10	ENST00000506275.1	3672	ITGA1	HGNC:6134	39088.3	-0.440198	0.440198	-1.35679	1.35679	0.1316	-3.34497	0.000822905	0.0139673	45058.2	33118.3	50546	32311.1	39712.9	30929.2	44915.7	36114.6
ENSG00000014914.21	ENST00000479272.1	10903	MTMR11	HGNC:24307	311.233	0.681467	0.681467	1.60377	1.60377	0.203824	3.3434	0.000827571	0.0140178	235.896	386.569	228.988	500.734	274.59	386.011	204.111	272.962
ENSG00000182197.12	ENST00000436216.2	2131	EXT1	HGNC:3512	1346.7	-0.630985	0.630985	-1.54862	1.54862	0.188724	-3.34343	0.000827486	0.0140178	1726.41	966.987	1238.23	741.412	3324.53	1555.2	616.476	604.344
ENSG00000109572.14	ENST00000515420.1	1182	CLCN3	HGNC:2021	5488.12	0.507226	0.507226	1.42131	1.42131	0.151747	3.34258	0.000830034	0.0140472	4474.69	6501.56	4986.85	8871.45	3696.04	5288.81	4741.17	5344.42
ENSG00000111907.21	ENST00000571678.1	7164	TPD52L1	HGNC:12006	988.405	0.565088	0.565088	1.47948	1.47948	0.169124	3.34126	0.000833994	0.0141018	784.338	1192.47	804.639	1585.83	682.199	847.363	866.175	1144.22
ENSG00000168884.15	ENST00000511352.1	79155	TNIP2	HGNC:19118	4727.49	0.501291	0.501291	1.41548	1.41548	0.150042	3.34102	0.000834719	0.0141018	3860.61	5594.38	4138.75	7471.23	3484.16	4581.9	3958.92	4730
ENSG00000104517.13	ENST00000522327.1	51366	UBR5	HGNC:16806	11246.9	0.445723	0.445723	1.362	1.362	0.133508	3.33855	0.000842173	0.0142049	9478.15	13015.6	11256.5	16740.4	7850.04	11348.7	9327.95	10957.8
ENSG00000107771.17	ENST00000480006.1	54462	CCSER2	HGNC:29197	3087.77	0.524344	0.524344	1.43828	1.43828	0.157185	3.33584	0.00085042	0.0143294	2495.84	3679.71	2778.6	5100.14	2039.95	2937.4	2668.98	3001.58
ENSG00000160888.7	ENST00000588173.1	9592	IER2	HGNC:28871	4799.96	0.498694	0.498694	1.41293	1.41293	0.149543	3.33479	0.00085363	0.0143709	3973.07	5626.86	3603.38	6461.61	4384.89	5200.45	3930.94	5218.51
ENSG00000145332.14	ENST00000506274.1	57563	KLHL8	HGNC:18644	974.708	0.483368	0.483368	1.398	1.398	0.144964	3.33439	0.000854859	0.0143791	816.151	1133.27	914.893	1295.18	559.631	820.389	973.928	1284.23
ENSG00000136158.12	ENST00000377104.4	10253	SPRY2	HGNC:11270	189.873	0.83737	0.83737	1.78679	1.78679	0.25127	3.33255	0.000860525	0.0144618	132.834	246.911	125.095	352.859	127.319	205.562	146.089	182.31
ENSG00000169605.7	ENST00000377938.4	56287	GKN1	HGNC:23217	357.802	-0.626085	0.626085	-1.54337	1.54337	0.188224	-3.32628	0.00088012	0.014774	436.21	279.394	789.797	479.317	231.834	130.221	286.998	228.644
ENSG00000223573.7	ENST00000646160.1	257000	TINCR	HGNC:14607	10892.4	0.472244	0.472244	1.38727	1.38727	0.14198	3.32612	0.000880638	0.014774	9109.19	12675.7	9349.29	15174	7799.68	11291	10178.6	11562.1
ENSG00000013392.8	ENST00000369724.5	112611	RWDD2A	HGNC:21385	205.629	-0.733522	0.733522	-1.66269	1.66269	0.220568	-3.32561	0.000882255	0.0147755	255.272	155.986	244.89	111.161	288.842	191.61	232.085	165.187
ENSG00000138604.10	ENST00000559500.1	26035	GLCE	HGNC:17855	1789.42	0.502868	0.502868	1.41703	1.41703	0.151207	3.32569	0.000882004	0.0147755	1468.56	2110.28	1698.33	2826.95	1167.72	1729.14	1539.64	1774.76
ENSG00000172893.16	ENST00000527452.1	1717	DHCR7	HGNC:2860	2782.38	0.498613	0.498613	1.41285	1.41285	0.15012	3.32143	0.000895567	0.0149854	2220.34	3344.43	3160.25	5614.13	2052.3	2632.31	1448.46	1786.84
ENSG00000172296.13	ENST00000485952.1	55304	SPTLC3	HGNC:16253	1279.11	0.644091	0.644091	1.56275	1.56275	0.194008	3.31992	0.000900442	0.0150384	1042.19	1516.04	598.974	1382.88	955.839	1537.53	1571.75	1627.7
ENSG00000122952.17	ENST00000467523.1	11130	ZWINT	HGNC:13195	595.51	-0.547332	0.547332	-1.46138	1.46138	0.164873	-3.31972	0.000901074	0.0150384	704.517	486.504	563.989	347.76	840.872	537.625	708.688	574.127
ENSG00000138081.21	ENST00000480038.1	80204	FBXO11	HGNC:13590	4733.87	0.501312	0.501312	1.4155	1.4155	0.151003	3.31988	0.000900548	0.0150384	3857.9	5609.85	4309.43	7623.19	3479.41	4907.45	3784.85	4298.9
ENSG00000106692.15	ENST00000644273.1	2218	FKTN	HGNC:3622	440.639	-0.61801	0.61801	-1.53476	1.53476	0.186243	-3.3183	0.000905667	0.015102	531.261	350.018	554.448	272.293	536.828	411.125	502.506	366.635
ENSG00000163214.21	ENST00000619207.1	90957	DHX57	HGNC:20086	1841.76	-0.461377	0.461377	-1.37686	1.37686	0.139135	-3.31604	0.000913013	0.0152114	2125.89	1557.64	1969.72	1281.92	2045.65	1511.49	2362.29	1879.51
ENSG00000182898.4	ENST00000368806.2	126637	TCHHL1	HGNC:31796	39.4256	1.65452	1.65452	3.14819	3.14819	0.499072	3.3152	0.000915764	0.015244	17.8034	61.0477	9.54117	97.9031	19.0028	28.8345	24.8663	56.4054
ENSG00000033030.15	ENST00000538493.1	55596	ZCCHC8	HGNC:25265	1289.69	0.519046	0.519046	1.43301	1.43301	0.156607	3.31432	0.000918666	0.0152792	1045.98	1533.41	1174.62	2095.74	848.473	1148.73	1114.84	1355.75
ENSG00000173391.9	ENST00000543414.1	4973	OLR1	HGNC:8133	4184.47	-0.568419	0.568419	-1.4829	1.4829	0.171788	-3.30884	0.000936848	0.0155681	5340.48	3028.47	3572.64	2170.19	11588.8	6070.14	859.958	845.075
ENSG00000099812.9	ENST00000614180.1	126353	MISP	HGNC:27000	185.01	-0.805663	0.805663	-1.74795	1.74795	0.243583	-3.30756	0.000941139	0.015626	236.823	133.196	165.38	68.3282	468.418	268.812	76.671	62.4489
ENSG00000163644.15	ENST00000509340.1	152926	PPM1K	HGNC:25415	249.228	-0.806453	0.806453	-1.74891	1.74891	0.243849	-3.30718	0.000942399	0.0156335	331.673	166.783	210.966	135.637	609.989	217.654	174.064	147.057
ENSG00000072682.18	ENST00000481636.1	8974	P4HA2	HGNC:8547	8249.52	-0.471818	0.471818	-1.38686	1.38686	0.142683	-3.30676	0.000943807	0.0156434	9634.01	6865.03	11819.4	6900.13	8182.59	6471.03	8900.05	7223.93
ENSG00000102316.17	ENST00000487463.1	10916	MAGED2	HGNC:16353	11251	-0.463109	0.463109	-1.37851	1.37851	0.140115	-3.3052	0.000949086	0.0157174	13014.9	9487.14	13630.1	8112.7	12664.4	10020.5	12750.2	10328.2
ENSG00000011454.18	ENST00000480054.1	23637	RABGAP1	HGNC:17155	2829	0.493896	0.493896	1.40824	1.40824	0.149466	3.30439	0.000951826	0.0157357	2330.19	3327.81	2381.05	4154.76	2210.97	3004.37	2398.56	2824.3
ENSG00000080546.13	ENST00000517548.1	27244	SESN1	HGNC:21595	2445.22	0.474136	0.474136	1.38909	1.38909	0.14348	3.30455	0.000951295	0.0157357	2033.68	2856.77	2424.52	3849.84	1541.12	2217.47	2135.39	2502.99
ENSG00000164626.9	ENST00000359534.4	8645	KCNK5	HGNC:6280	138.954	1.00032	1.00032	2.00044	2.00044	0.302863	3.30286	0.000957042	0.0157949	103.002	174.905	64.668	164.192	196.679	207.423	47.6603	153.101
ENSG00000064195.7	ENST00000512495.2	1747	DLX3	HGNC:2916	5804.47	0.479291	0.479291	1.39406	1.39406	0.145156	3.3019	0.000960309	0.0158353	4880.66	6728.28	5397.12	8394.18	3312.18	5166.03	5932.67	6624.62
ENSG00000113430.10	ENST00000511126.1	50805	IRX4	HGNC:6129	72.5244	1.0756	1.0756	2.1076	2.1076	0.32578	3.30161	0.000961304	0.0158381	44.8223	100.226	61.4876	144.815	52.2576	124.64	20.7219	31.2244
ENSG00000158008.10	ENST00000470037.1	2134	EXTL1	HGNC:3515	83.5416	0.972169	0.972169	1.96179	1.96179	0.294499	3.30109	0.000963103	0.0158407	55.5053	111.578	69.9686	162.152	43.7064	80.9227	52.8408	91.6589
ENSG00000178075.20	ENST00000491038.1	54762	GRAMD1C	HGNC:25252	465.192	0.594325	0.594325	1.50977	1.50977	0.180031	3.30124	0.000962577	0.0158407	371.724	558.66	336.061	603.736	343.95	552.507	435.159	519.736
ENSG00000189129.14	ENST00000465660.1	219348	PLAC9	HGNC:19255	102.898	-0.897965	0.897965	-1.86344	1.86344	0.272042	-3.30083	0.000963986	0.0158417	135.053	70.7424	166.44	85.6653	178.626	89.2941	60.0935	37.2679
ENSG00000171456.20	ENST00000644168.1	171023	ASXL1	HGNC:18318	2815.31	-0.525939	0.525939	-1.43987	1.43987	0.159388	-3.29975	0.000967727	0.015881	3300.08	2330.55	3331.99	1732.68	3430.95	2610.92	3137.29	2648.03
ENSG00000126016.15	ENST00000462114.1	154796	AMOT	HGNC:17810	8814.58	0.482949	0.482949	1.3976	1.3976	0.146374	3.29942	0.000968848	0.015881	7215.02	10414.1	6795.44	11513.8	9926.09	14184.7	4923.52	5543.85
ENSG00000112759.19	ENST00000646878.1	2030	SLC29A1	HGNC:11003	1289.29	0.465424	0.465424	1.38072	1.38072	0.141061	3.29946	0.000968711	0.015881	1085.64	1492.94	958.358	1367.58	1048	1520.79	1250.57	1590.43
ENSG00000153989.8	ENST00000368494.4	116150	NUS1	HGNC:21042	4371.93	0.523763	0.523763	1.4377	1.4377	0.15879	3.29847	0.00097212	0.0159212	3534.44	5209.42	3542.96	6877.7	3602.92	4609.81	3457.45	4140.76
ENSG00000196923.14	ENST00000506537.1	9260	PDLIM7	HGNC:22958	1522.23	0.490542	0.490542	1.40497	1.40497	0.148741	3.29796	0.000973911	0.0159369	1260.05	1784.4	1268.98	2137.55	1354.9	1682.64	1156.28	1533.02
ENSG00000160606.11	ENST00000580518.1	116238	TLCD1	HGNC:25177	489.076	0.554002	0.554002	1.46815	1.46815	0.168027	3.2971	0.000976891	0.0159588	392.218	585.935	488.72	802.602	343.95	445.54	343.983	509.664
ENSG00000204941.14	ENST00000401992.1	5673	PSG5	HGNC:9522	25673	0.482721	0.482721	1.39738	1.39738	0.146408	3.2971	0.000976899	0.0159588	21023.9	30322	22313.6	39522.3	26005.3	34111.3	14752.9	17332.6
ENSG00000146205.14	ENST00000459928.1	50636	ANO7	HGNC:31677	776.957	0.601015	0.601015	1.51678	1.51678	0.182321	3.29647	0.000979085	0.0159674	623.182	930.733	799.338	1076.93	447.515	960.841	622.693	754.423
ENSG00000135926.15	ENST00000420341.1	64114	TMBIM1	HGNC:23410	16805.7	-0.455292	0.455292	-1.37106	1.37106	0.138106	-3.29669	0.000978308	0.0159674	19504.1	14107.3	18524.7	12353.1	23894.1	15805	16093.6	14163.8
ENSG00000124226.11	ENST00000624666.1	55905	RNF114	HGNC:13094	2883.9	0.491746	0.491746	1.40615	1.40615	0.149193	3.29605	0.000980546	0.0159778	2388.26	3379.54	2236.88	3944.68	2482.71	3215.52	2445.18	2978.41
ENSG00000198816.7	ENST00000597229.2	140467	ZNF358	HGNC:16838	600.643	-0.601435	0.601435	-1.51722	1.51722	0.1825	-3.29553	0.000982372	0.015994	722.809	478.477	704.987	345.72	533.027	451.121	930.412	638.59
ENSG00000091490.11	ENST00000514872.1	23231	SEL1L3	HGNC:29108	745.18	-0.69659	0.69659	-1.62067	1.62067	0.211401	-3.29511	0.000983824	0.0160041	988.376	501.984	552.328	313.086	2121.66	895.731	291.142	297.136
ENSG00000077232.18	ENST00000444005.1	54431	DNAJC10	HGNC:24637	6723.99	-0.498413	0.498413	-1.41266	1.41266	0.151407	-3.29186	0.00099526	0.0161543	7848	5599.99	8091.98	4458.67	8432.48	6263.61	7019.54	6077.69
ENSG00000163545.11	ENST00000367157.6	81788	NUAK2	HGNC:29558	1927.71	-0.496476	0.496476	-1.41076	1.41076	0.150829	-3.29164	0.000996039	0.0161543	2247.91	1607.51	2031.21	1175.86	2836.16	2060.27	1876.37	1586.4
ENSG00000169032.10	ENST00000566326.1	5604	MAP2K1	HGNC:6840	1882.12	-0.440636	0.440636	-1.3572	1.3572	0.133854	-3.29191	0.000995098	0.0161543	2168.99	1595.25	2206.13	1655.18	2404.8	1700.31	1896.05	1430.28
ENSG00000117523.16	ENST00000492811.1	23215	PRRC2C	HGNC:24903	19246	0.431748	0.431748	1.34887	1.34887	0.131169	3.29154	0.000996404	0.0161543	16270.3	22221.7	18234.2	27962.6	15238.3	20010.2	15338.3	18692.4
ENSG00000134970.14	ENST00000508420.1	51014	TMED7	HGNC:24253	5304.59	-0.436876	0.436876	-1.35367	1.35367	0.132745	-3.29108	0.000998018	0.0161669	6101.85	4507.32	6018.36	3974.26	6995.87	5212.54	5291.33	4335.16
ENSG00000173153.16	ENST00000545035.1	2101	ESRRA	HGNC:3471	5353.45	0.500551	0.500551	1.41475	1.41475	0.152257	3.28754	0.00101066	0.0163442	4415.09	6291.81	4556.44	8010.72	3582.97	5193.94	5105.87	5670.76
ENSG00000065809.13	ENST00000491458.1	83641	FAM107B	HGNC:23726	6202.96	0.539122	0.539122	1.45309	1.45309	0.164003	3.28726	0.00101167	0.0163469	4984.05	7421.87	5050.46	10224.8	3805.3	5003.26	6096.38	7037.59
ENSG00000104332.12	ENST00000379845.3	6422	SFRP1	HGNC:10776	10412.8	-0.480367	0.480367	-1.3951	1.3951	0.146197	-3.28575	0.00101711	0.016421	12061.1	8764.55	13621.6	8063.75	9714.21	6782.63	12847.6	11447.3
ENSG00000163558.13	ENST00000483697.2	5584	PRKCI	HGNC:9404	2416.63	-0.482668	0.482668	-1.39733	1.39733	0.14693	-3.28501	0.00101977	0.0164503	2798.92	2034.34	2657.75	1568.49	2793.41	2066.79	2945.62	2467.74
ENSG00000143061.18	ENST00000481589.1	3321	IGSF3	HGNC:5950	15356.2	-0.487183	0.487183	-1.4017	1.4017	0.148358	-3.28382	0.0010241	0.0165063	17768.4	12944.1	16956.8	9371.17	15515.8	12514.2	20832.7	16946.8
ENSG00000137975.8	ENST00000498802.1	9635	CLCA2	HGNC:2016	21.8906	1.97718	1.97718	3.93722	3.93722	0.6022	3.28325	0.00102616	0.0165203	8.33035	35.4509	5.30065	53.0309	11.4017	37.2059	8.28875	16.1158
ENSG00000176225.14	ENST00000640654.1	25914	RTTN	HGNC:18654	406.594	0.690751	0.690751	1.61412	1.61412	0.210395	3.28311	0.00102668	0.0165203	300.562	512.627	314.859	775.067	339.199	433.448	247.626	329.368
ENSG00000064961.19	ENST00000461099.1	10362	HMG20B	HGNC:5002	5479.03	0.461576	0.461576	1.37705	1.37705	0.140643	3.2819	0.00103109	0.0165773	4592.59	6365.47	4544.78	7520.19	4290.82	5614.36	4942.17	5961.85
ENSG00000102886.15	ENST00000566613.1	79153	GDPD3	HGNC:28638	2782.95	-0.476187	0.476187	-1.39106	1.39106	0.145116	-3.28143	0.00103282	0.0165914	3285.36	2280.54	3493.13	2265.03	4532.16	2969.03	1830.78	1607.56
ENSG00000101346.14	ENST00000434904.1	23509	POFUT1	HGNC:14988	2730.81	-0.493805	0.493805	-1.40815	1.40815	0.150568	-3.27961	0.00103951	0.0166849	3195.09	2266.53	3248.24	1913.19	3650.43	2512.33	2686.59	2374.07
ENSG00000183801.8	ENST00000528758.1	283298	OLFML1	HGNC:24473	62.1809	-1.12518	1.12518	-2.18129	2.18129	0.34326	-3.27792	0.00104575	0.0167472	85.6798	38.682	55.1268	28.5551	115.917	38.136	85.9958	49.3548
ENSG00000281406.2	ENST00000629113.1	101669762	BLACAT1	HGNC:48597	91.1061	0.967917	0.967917	1.95601	1.95601	0.295278	3.27799	0.00104549	0.0167472	59.5505	122.662	91.1712	213.143	40.8559	88.3639	46.6242	66.4779
ENSG00000135838.13	ENST00000460179.1	80896	NPL	HGNC:16781	700.914	0.632339	0.632339	1.55008	1.55008	0.192912	3.27785	0.00104599	0.0167472	575.586	826.243	339.242	654.727	456.066	852.014	931.449	971.987
ENSG00000179222.18	ENST00000473931.1	9500	MAGED1	HGNC:6813	20521	-0.485165	0.485165	-1.39975	1.39975	0.148106	-3.2758	0.00105361	0.016835	23819.3	17222.6	24473.1	13607.5	23534	18256	23451	19804.4
ENSG00000108256.9	ENST00000579665.1	57532	NUFIP2	HGNC:17634	12985.8	0.47651	0.47651	1.39137	1.39137	0.145467	3.27572	0.00105393	0.016835	10645.3	15326.3	12696.1	22074.1	9042.46	12005.4	10197.2	11899.5
ENSG00000144560.15	ENST00000414047.1	9686	VGLL4	HGNC:28966	2381.75	-0.471245	0.471245	-1.3863	1.3863	0.143862	-3.27568	0.0010541	0.016835	2761.14	2002.37	2855.99	1721.46	2607.18	2007.26	2820.25	2278.38
ENSG00000263528.8	ENST00000605726.1	9641	IKBKE	HGNC:14552	683.56	-0.566395	0.566395	-1.48082	1.48082	0.172994	-3.27407	0.00106009	0.0169027	804.85	562.269	630.778	327.364	977.692	696.68	806.081	662.764
ENSG00000001461.17	ENST00000432012.1	57185	NIPAL3	HGNC:25233	1914.38	0.584594	0.584594	1.49962	1.49962	0.178715	3.27109	0.00107133	0.0170679	1473.85	2354.9	1623.06	3568.37	1500.27	2014.7	1298.23	1481.65
ENSG00000137070.18	ENST00000466082.1	3590	IL11RA	HGNC:5967	357.097	0.712438	0.712438	1.63857	1.63857	0.217866	3.27007	0.0010752	0.0171154	265.774	448.421	272.454	645.549	210.931	356.246	313.936	343.469
ENSG00000155974.12	ENST00000535721.1	23426	GRIP1	HGNC:18708	1975.81	0.483829	0.483829	1.39845	1.39845	0.147991	3.26931	0.00107811	0.0171475	1637.59	2314.03	1989.86	3089.05	1293.14	1988.65	1629.78	1864.4
ENSG00000229320.3	ENST00000472924.1	90133	KRT8P12	HGNC:28057	121.481	-0.872681	0.872681	-1.83106	1.83106	0.266968	-3.26886	0.0010798	0.0171557	157.481	85.4799	139.937	57.1102	229.933	122.779	102.573	76.5503
ENSG00000154832.15	ENST00000587396.1	30827	CXXC1	HGNC:24343	3132.79	0.465248	0.465248	1.38055	1.38055	0.142334	3.26871	0.0010804	0.0171557	2620.23	3645.35	2705.45	4434.2	2294.58	3073.2	2860.66	3428.65
ENSG00000237441.10	ENST00000425946.1	5863	RGL2	HGNC:9769	6913.13	0.482057	0.482057	1.39673	1.39673	0.14749	3.26841	0.00108155	0.0171599	5697.32	8128.94	6629	11168.1	4644.28	6724.03	5818.7	6494.68
ENSG00000153823.19	ENST00000534952.1	55022	PID1	HGNC:26084	4008.99	-0.470891	0.470891	-1.38597	1.38597	0.144192	-3.26573	0.00109183	0.0173087	4625.01	3392.97	4621.11	2939.13	4357.33	2907.64	4896.58	4332.14
ENSG00000088305.18	ENST00000201963.3	1789	DNMT3B	HGNC:2979	419.002	0.642244	0.642244	1.56075	1.56075	0.196908	3.26164	0.0011077	0.0175459	323.545	514.46	288.355	630.252	452.266	625.058	230.013	288.071
ENSG00000183605.17	ENST00000462913.1	119559	SFXN4	HGNC:16088	358.396	0.6821	0.6821	1.60447	1.60447	0.209173	3.26093	0.00111047	0.0175753	266.733	450.058	279.874	658.807	295.493	408.334	224.832	283.034
ENSG00000182261.4	ENST00000526590.1	338322	NLRP10	HGNC:21464	108.57	0.965721	0.965721	1.95304	1.95304	0.296188	3.2605	0.00111215	0.0175874	71.6302	145.51	62.5477	202.945	91.2133	146.963	61.1295	86.6227
ENSG00000140743.8	ENST00000569045.1	1039	CDR2	HGNC:1799	1823.13	-0.484788	0.484788	-1.39938	1.39938	0.148747	-3.25916	0.00111743	0.0176565	2118.18	1528.08	2134.04	1266.62	2078.9	1521.72	2141.61	1795.91
ENSG00000124225.16	ENST00000472841.1	56937	PMEPA1	HGNC:14107	1679.32	-0.58441	0.58441	-1.49943	1.49943	0.179326	-3.25892	0.00111836	0.0176567	2007.17	1351.47	1870.07	929.06	2544.47	1569.16	1606.98	1556.19
ENSG00000241104.5	ENST00000495431.1	1098	CEACAMP10	HGNC:1822	36.3915	1.5058	1.5058	2.83982	2.83982	0.462122	3.25845	0.00112024	0.0176656	19.0838	53.6993	26.5033	93.8238	26.6039	51.1581	4.14438	16.1158
ENSG00000168003.17	ENST00000542793.1	6520	SLC3A2	HGNC:11026	15483	0.518118	0.518118	1.43209	1.43209	0.159014	3.25832	0.00112076	0.0176656	12543.6	18422.5	12843.5	25112.2	14375.6	16557.5	10411.7	13597.7
ENSG00000166987.15	ENST00000547844.1	114785	MBD6	HGNC:20445	2562.19	0.488681	0.488681	1.40316	1.40316	0.150013	3.25759	0.00112361	0.0176961	2111.63	3012.76	2197.65	3848.82	1968.69	2598.83	2168.54	2590.62
ENSG00000128487.16	ENST00000492188.1	92521	SPECC1	HGNC:30615	1406.19	-0.484695	0.484695	-1.39929	1.39929	0.148851	-3.25625	0.00112894	0.0177656	1632.55	1179.83	1401.49	853.593	1965.84	1414.75	1530.31	1271.14
ENSG00000198586.14	ENST00000466220.1	9874	TLK1	HGNC:11841	5256.85	0.479914	0.479914	1.39466	1.39466	0.147394	3.25599	0.00112997	0.0177674	4339.15	6174.55	4632.77	8031.12	4058.99	5479.49	4325.69	5013.03
ENSG00000231924.9	ENST00000601073.1	5669	PSG1	HGNC:9514	18865.2	0.464346	0.464346	1.37969	1.37969	0.142654	3.25505	0.00113371	0.0177972	15412.8	22317.6	19911.4	33814.3	15405.5	20362.8	10921.5	12775.8
ENSG00000162104.10	ENST00000572288.1	115	ADCY9	HGNC:240	1776.1	-0.453285	0.453285	-1.36915	1.36915	0.13925	-3.25518	0.0011332	0.0177972	2070.28	1481.92	1211.73	889.287	3276.08	2176.54	1723.02	1379.92
ENSG00000125170.11	ENST00000567175.1	55715	DOK4	HGNC:19868	531.915	-0.582122	0.582122	-1.49705	1.49705	0.178861	-3.25461	0.00113547	0.0178102	627.642	436.187	510.983	262.095	593.836	426.007	778.107	620.46
ENSG00000167705.12	ENST00000573398.1	83547	RILP	HGNC:30266	550.604	0.625181	0.625181	1.5424	1.5424	0.19215	3.25361	0.00113947	0.0178584	424.197	677.011	418.752	917.842	457.016	641.801	396.824	471.388
ENSG00000083223.18	ENST00000375947.1	79670	TUT7	HGNC:25817	4312.23	0.461215	0.461215	1.3767	1.3767	0.141854	3.25134	0.00114864	0.0179876	3613.33	5011.13	3713.64	6070	3217.17	4375.41	3909.18	4587.98
ENSG00000263201.1	ENST00000574912.1	100131303	DPEP2NB	HGNC:52385	51.2464	1.30287	1.30287	2.46719	2.46719	0.40085	3.25026	0.00115301	0.0180268	28.5088	73.9841	24.383	109.121	34.205	48.3676	26.9384	64.4634
ENSG00000139714.12	ENST00000542364.1	283385	MORN3	HGNC:29807	126.999	0.890426	0.890426	1.85372	1.85372	0.273943	3.25041	0.00115238	0.0180268	88.668	165.331	69.9686	199.886	100.715	133.941	95.3207	162.166
ENSG00000027697.15	ENST00000478333.1	3459	IFNGR1	HGNC:5439	6363.31	0.511357	0.511357	1.42539	1.42539	0.15735	3.24981	0.00115481	0.0180403	5204.01	7522.62	5117.25	9597.57	4693.68	6488.7	5801.09	6481.59
ENSG00000080819.9	ENST00000515041.1	1371	CPOX	HGNC:2321	3253.5	-0.494669	0.494669	-1.409	1.409	0.152233	-3.24941	0.00115643	0.0180509	3788.87	2718.14	3727.42	2089.62	4213.86	3096.46	3425.33	2968.34
ENSG00000221886.4	ENST00000523213.1	63920	ZBED8	HGNC:30804	52.4068	-1.16565	1.16565	-2.24334	2.24334	0.358781	-3.24892	0.00115845	0.018068	72.1746	32.639	62.5477	22.4361	73.1606	37.2059	80.8153	38.2751
ENSG00000010404.18	ENST00000521702.1	3423	IDS	HGNC:5389	220.023	0.783817	0.783817	1.72168	1.72168	0.241437	3.24647	0.00116845	0.0181945	160.907	279.138	182.342	420.168	207.13	227.886	93.2485	189.361
ENSG00000064393.16	ENST00000342645.7	28996	HIPK2	HGNC:14402	944.364	-0.548705	0.548705	-1.46277	1.46277	0.169009	-3.24661	0.0011679	0.0181945	1098.1	790.628	811	423.227	1170.57	830.621	1312.73	1118.04
ENSG00000130635.16	ENST00000465877.1	1289	COL5A1	HGNC:2209	29248.2	-0.498192	0.498192	-1.41244	1.41244	0.15351	-3.24534	0.0011731	0.018252	34226.3	24270.2	35301.3	18931	42633.6	32262.1	24744	21617.4
ENSG00000130638.17	ENST00000402380.3	25814	ATXN10	HGNC:10549	2247.71	-0.458499	0.458499	-1.37411	1.37411	0.1414	-3.24256	0.00118461	0.0184163	2596.53	1898.89	2622.76	1629.68	2567.27	2020.28	2599.56	2046.71
ENSG00000133030.22	ENST00000581989.1	23164	MPRIP	HGNC:30321	18155.3	0.440606	0.440606	1.35717	1.35717	0.135906	3.24199	0.00118699	0.0184385	15378.7	20931.8	15532	24657.3	13113.8	17510.9	17490.3	20627.3
ENSG00000126705.15	ENST00000646642.1	27245	AHDC1	HGNC:25230	898.802	0.495173	0.495173	1.40949	1.40949	0.152748	3.24175	0.00118798	0.018439	739.03	1058.57	849.164	1385.94	695.501	912.474	672.425	877.306
ENSG00000146083.12	ENST00000509404.1	22838	RNF44	HGNC:19180	3950.97	0.482126	0.482126	1.3968	1.3968	0.148844	3.23915	0.00119888	0.0185932	3316.67	4585.28	3335.17	5414.25	2492.21	3783.84	4122.62	4557.76
ENSG00000197279.4	ENST00000377325.2	7718	ZNF165	HGNC:12953	213.306	0.734248	0.734248	1.66353	1.66353	0.226725	3.23849	0.00120164	0.0186032	154.68	271.932	192.944	438.525	175.776	236.257	95.3207	141.014
ENSG00000113971.20	ENST00000383282.3	27031	NPHP3	HGNC:7907	278.794	-0.675287	0.675287	-1.59691	1.59691	0.208521	-3.23846	0.00120177	0.0186032	341.077	216.511	363.625	170.311	324.947	209.283	334.658	269.94
ENSG00000168067.12	ENST00000444560.1	5871	MAP4K2	HGNC:6864	1710.37	0.478843	0.478843	1.39363	1.39363	0.147868	3.23831	0.00120242	0.0186032	1418.71	2002.03	1625.18	2631.15	1153.47	1644.5	1477.47	1730.44
ENSG00000126709.15	ENST00000362020.4	2537	IFI6	HGNC:4054	54411.9	-0.427738	0.427738	-1.34512	1.34512	0.132101	-3.23796	0.00120387	0.0186108	62304.4	46519.3	51945.3	34806.6	77122.7	55082.3	57845.1	49669
ENSG00000125898.13	ENST00000505691.2	83541	FAM110A	HGNC:16188	3395.96	-0.510833	0.510833	-1.42487	1.42487	0.157797	-3.23728	0.00120675	0.0186404	3965.78	2826.15	4070.9	2135.51	2854.21	2316.99	4972.22	4025.94
ENSG00000136536.15	ENST00000478396.1	64844	MARCHF7	HGNC:17393	4581.43	-0.434985	0.434985	-1.3519	1.3519	0.134407	-3.23631	0.00121085	0.0186887	5254.12	3908.73	4996.39	3323.61	5521.25	4008	5244.71	4394.59
ENSG00000196961.13	ENST00000601356.1	160	AP2A1	HGNC:561	9360.37	0.502035	0.502035	1.41621	1.41621	0.155278	3.23314	0.00122438	0.0188825	7610.09	11110.7	7820.58	14589.6	8202.54	11039	6807.14	7703.37
ENSG00000135929.9	ENST00000411688.1	1593	CYP27A1	HGNC:2605	1402.62	0.499125	0.499125	1.41336	1.41336	0.154419	3.23227	0.0012281	0.0189248	1204.68	1600.57	602.154	957.615	951.088	1489.16	2060.79	2354.93
ENSG00000027075.15	ENST00000556245.1	5583	PRKCH	HGNC:9403	3506.95	0.50972	0.50972	1.42377	1.42377	0.157717	3.23186	0.00122989	0.0189372	2837.42	4176.48	3139.05	5778.33	2622.38	3687.1	2750.83	3064.02
ENSG00000197548.12	ENST00000446110.1	10533	ATG7	HGNC:16935	1782.65	0.537248	0.537248	1.4512	1.4512	0.166392	3.2288	0.00124312	0.0191256	1442.16	2123.13	1460.86	2791.26	1204.78	1744.95	1660.86	1833.18
ENSG00000115183.15	ENST00000496406.1	85461	TANC1	HGNC:29364	1366.34	-0.511498	0.511498	-1.42553	1.42553	0.158551	-3.22608	0.00125496	0.0192924	1586.78	1145.9	1305.02	736.313	1787.21	1251.98	1668.11	1449.42
ENSG00000102054.18	ENST00000493145.1	5931	RBBP7	HGNC:9890	5800.17	0.467224	0.467224	1.38245	1.38245	0.14486	3.22535	0.00125821	0.0193269	4814.5	6785.84	5473.45	9145.79	4001.98	5539.95	4968.07	5671.77
ENSG00000173706.14	ENST00000477536.1	57493	HEG1	HGNC:29227	19718.1	0.395356	0.395356	1.31527	1.31527	0.122608	3.22456	0.00126168	0.0193649	17022.5	22413.8	19244.5	25733.2	18411.8	24005.2	13411.2	17502.8
ENSG00000102882.12	ENST00000481230.1	5595	MAPK3	HGNC:6877	6158.54	-0.456849	0.456849	-1.37254	1.37254	0.141697	-3.22414	0.00126353	0.0193653	7104.36	5212.73	7189.8	4385.25	7269.51	5346.48	6853.76	5906.46
ENSG00000120802.14	ENST00000551987.1	7112	TMPO	HGNC:11875	4878.73	-0.43273	0.43273	-1.34979	1.34979	0.134218	-3.22409	0.00126372	0.0193653	5626.6	4130.86	5969.59	4028.31	6503.7	4640.5	4406.51	3723.77
ENSG00000134901.13	ENST00000486540.1	79070	POGLUT2	HGNC:19350	1212.96	-0.476441	0.476441	-1.39131	1.39131	0.147832	-3.22286	0.00126919	0.0194337	1412.07	1013.84	1508.57	932.12	1183.87	932.937	1543.78	1176.46
ENSG00000119771.15	ENST00000471654.1	114818	KLHL29	HGNC:29404	974.472	-0.551821	0.551821	-1.46593	1.46593	0.171271	-3.22191	0.00127339	0.0194825	1152.21	796.734	990.162	509.912	1608.58	1132.92	857.886	747.372
ENSG00000272398.6	ENST00000621311.1	100133941	CD24	HGNC:1645	4026.75	0.460477	0.460477	1.376	1.376	0.142948	3.22129	0.00127617	0.0195096	3506.25	4547.24	2224.15	3124.74	2077	3349.46	6217.6	7167.52
ENSG00000119640.9	ENST00000553302.1	97	ACYP1	HGNC:179	183.849	0.794623	0.794623	1.73462	1.73462	0.246704	3.22096	0.00127764	0.0195166	134.693	233.004	124.035	306.967	99.7645	179.518	180.28	212.528
ENSG00000139725.8	ENST00000545544.1	54509	RHOF	HGNC:15703	729.799	-0.558829	0.558829	-1.47307	1.47307	0.173528	-3.22039	0.00128014	0.0195394	874.963	584.634	582.012	341.641	1389.1	825.04	653.775	587.221
ENSG00000133816.16	ENST00000643523.1	9645	MICAL2	HGNC:24693	8375.95	-0.460992	0.460992	-1.37649	1.37649	0.143205	-3.21911	0.00128589	0.0196116	9585.42	7166.49	6961.88	4201.68	11840.6	8574.09	9953.76	8723.71
ENSG00000148926.10	ENST00000528544.1	133	ADM	HGNC:259	14368.6	0.483259	0.483259	1.3979	1.3979	0.150261	3.21614	0.00129928	0.0198001	11772.6	16964.6	13066.1	23498.8	10530.4	13984.8	11721.3	13410.4
ENSG00000082497.12	ENST00000483884.1	56256	SERTAD4	HGNC:25236	2641.39	-0.42702	0.42702	-1.34445	1.34445	0.132795	-3.21563	0.0013016	0.0198198	3024.44	2258.34	2916.42	2122.25	2950.18	2074.23	3206.71	2578.53
ENSG00000164402.14	ENST00000492490.1	23176	SEPTIN8	HGNC:16511	3056.37	-0.501367	0.501367	-1.41555	1.41555	0.155973	-3.21444	0.00130699	0.0198563	3554.44	2558.31	3570.52	1914.21	4573.01	3739.19	2519.78	2021.53
ENSG00000181852.18	ENST00000550379.1	10193	RNF41	HGNC:18401	1257.29	-0.48551	0.48551	-1.40008	1.40008	0.151041	-3.21442	0.00130708	0.0198563	1470.1	1044.48	1550.97	958.635	1640.89	1140.36	1218.45	1034.44
ENSG00000105323.17	ENST00000595806.1	11100	HNRNPUL1	HGNC:17011	6416.24	0.443159	0.443159	1.35958	1.35958	0.137857	3.21464	0.0013061	0.0198563	5378.82	7453.66	6039.56	9716.89	5300.82	6839.37	4796.08	5804.73
ENSG00000137486.17	ENST00000533255.1	408	ARRB1	HGNC:711	472.933	0.739565	0.739565	1.66967	1.66967	0.230147	3.21344	0.00131155	0.0199085	362.303	583.562	219.447	654.727	409.51	570.18	457.954	525.779
ENSG00000269235.2	ENST00000595010.2	101669766	ZNF350-AS1	HGNC:48598	43.9969	-1.39304	1.39304	-2.62632	2.62632	0.433604	-3.21271	0.00131488	0.0199434	65.1443	22.8495	29.6837	9.17842	149.172	49.2978	16.5775	10.0724
ENSG00000100234.12	ENST00000266085.7	7078	TIMP3	HGNC:11822	227446	-0.417415	0.417415	-1.33553	1.33553	0.129961	-3.21185	0.00131883	0.0199876	264550	190342	302983	211171	395996	278864	94672.1	80992.2
ENSG00000196188.11	ENST00000468617.1	1510	CTSE	HGNC:2530	7.93081	3.43638	3.43638	10.8257	10.8257	1.07054	3.20994	0.00132763	0.0201052	1.36883	14.4928	2.12026	19.3767	0.950138	13.0221	1.03609	11.0796
ENSG00000131069.20	ENST00000494727.1	55902	ACSS2	HGNC:15814	1320.17	0.534498	0.534498	1.44844	1.44844	0.166531	3.20961	0.00132916	0.0201125	1057.95	1582.39	1108.9	2132.45	1099.31	1495.68	965.64	1119.04
ENSG00000002726.21	ENST00000480582.1	26	AOC1	HGNC:80	111793	-0.504471	0.504471	-1.4186	1.4186	0.157191	-3.20928	0.00133067	0.0201196	130965	92620.7	148494	76428.7	128900	106291	115501	95142.9
ENSG00000141753.7	ENST00000269593.5	3487	IGFBP4	HGNC:5473	619.629	-0.621034	0.621034	-1.53798	1.53798	0.193593	-3.20793	0.00133692	0.0201825	781.515	457.743	558.689	292.69	1641.84	938.518	144.017	142.021
ENSG00000128591.15	ENST00000388853.3	2318	FLNC	HGNC:3756	7467.34	-0.479728	0.479728	-1.39448	1.39448	0.149542	-3.20797	0.00133673	0.0201825	8791.16	6143.52	7925.53	4694.25	13488.2	9204.73	4959.78	4531.57
ENSG00000101447.15	ENST00000619850.2	81610	FAM83D	HGNC:16122	1418.18	1.42232	1.42232	2.68017	2.68017	0.443428	3.20756	0.00133866	0.020193	831.501	2004.86	766.474	2098.8	414.26	1912.38	1313.77	2003.4
ENSG00000137872.17	ENST00000560006.1	80031	SEMA6D	HGNC:16770	123.775	-0.873646	0.873646	-1.83229	1.83229	0.272532	-3.20566	0.00134751	0.0202953	156.869	90.6806	132.516	47.9317	156.773	91.1544	181.316	132.956
ENSG00000100196.11	ENST00000471268.1	11015	KDELR3	HGNC:6306	3918.97	-0.47529	0.47529	-1.3902	1.3902	0.148266	-3.20566	0.00134755	0.0202953	4545.35	3292.58	4792.85	2729.05	4190.11	3350.39	4653.1	3798.3
ENSG00000205133.12	ENST00000519792.1	286144	TRIQK	HGNC:27828	1066.88	-0.514566	0.514566	-1.42856	1.42856	0.160559	-3.20485	0.00135135	0.0203367	1249.43	884.334	1293.36	712.857	854.174	665.985	1600.77	1274.16
ENSG00000180190.11	ENST00000524229.1	157695	TDRP	HGNC:26951	4547.53	0.551313	0.551313	1.46542	1.46542	0.172038	3.20461	0.00135247	0.0203376	3601.06	5494	3597.02	7720.07	4133.1	5104.64	3073.05	3657.29
ENSG00000109790.16	ENST00000515612.1	51088	KLHL5	HGNC:6356	9819.59	-0.480469	0.480469	-1.3952	1.3952	0.149955	-3.20409	0.00135491	0.0203584	11433.8	8205.41	12799	7065.34	10728	8862.44	10774.3	8688.45
ENSG00000139629.16	ENST00000605720.1	11226	GALNT6	HGNC:4128	11696.1	-0.442858	0.442858	-1.35929	1.35929	0.138238	-3.2036	0.00135722	0.0203773	13481.8	9910.41	14189.8	8692.98	16400.3	12893.7	9855.33	8144.54
ENSG00000183671.12	ENST00000458440.1	2825	GPR1	HGNC:4463	3461.77	-0.498961	0.498961	-1.4132	1.4132	0.155766	-3.20327	0.00135879	0.020385	4064.1	2859.44	4846.92	2600.55	3430	2712.31	3915.4	3265.47
ENSG00000148908.15	ENST00000473563.1	6001	RGS10	HGNC:9992	426.501	-0.554351	0.554351	-1.46851	1.46851	0.173189	-3.20085	0.00137023	0.0205407	507.628	345.375	526.885	312.066	557.731	390.662	438.268	333.396
ENSG00000106436.7	ENST00000642629.2	93408	MYL10	HGNC:29825	71.3062	-1.01799	1.01799	-2.0251	2.0251	0.318223	-3.19899	0.00137909	0.0206575	95.8052	46.8071	146.298	63.2291	89.313	53.0184	51.8047	24.1738
ENSG00000106290.15	ENST00000497233.1	6878	TAF6	HGNC:11540	2625.96	-0.427511	0.427511	-1.34491	1.34491	0.133696	-3.19763	0.00138564	0.0207394	3016.09	2235.83	2790.26	1971.32	3607.67	2574.65	2650.33	2161.54
ENSG00000156471.13	ENST00000517982.1	9791	PTDSS1	HGNC:9587	3189.96	0.518836	0.518836	1.4328	1.4328	0.162335	3.19609	0.00139304	0.0208341	2581.84	3798.08	2681.07	5213.34	2153.01	2837.88	2911.42	3343.03
ENSG00000112033.14	ENST00000311565.4	5467	PPARD	HGNC:9235	9692.05	0.479376	0.479376	1.39414	1.39414	0.150037	3.19506	0.00139802	0.0208923	8042.51	11341.6	7846.03	14129.7	7211.55	9271.7	9069.97	10623.4
ENSG00000154188.10	ENST00000520033.1	284	ANGPT1	HGNC:484	320.892	-0.643949	0.643949	-1.5626	1.5626	0.201597	-3.19424	0.001402	0.0209294	387.991	253.792	374.226	176.43	386.706	306.948	403.041	277.998
ENSG00000105429.13	ENST00000599787.1	1954	MEGF8	HGNC:3233	2133.92	-0.488479	0.488479	-1.40296	1.40296	0.152932	-3.1941	0.00140267	0.0209294	2488.74	1779.1	2707.57	1527.7	2440.9	1856.57	2317.74	1953.04
ENSG00000198517.10	ENST00000406174.2	7975	MAFK	HGNC:6782	6686.8	0.446762	0.446762	1.36298	1.36298	0.139956	3.19216	0.00141213	0.0210543	5632.58	7741.03	5576.29	9181.48	5691.33	7028.19	5630.14	7013.41
ENSG00000040933.16	ENST00000498026.1	3631	INPP4A	HGNC:6074	1469.32	0.467741	0.467741	1.38294	1.38294	0.146572	3.19121	0.00141678	0.0210909	1230.22	1708.41	1453.44	2222.2	924.484	1358.94	1312.73	1544.1
ENSG00000146242.9	ENST00000543496.3	7162	TPBG	HGNC:12004	5628.22	-0.454842	0.454842	-1.37063	1.37063	0.142525	-3.19131	0.00141628	0.0210909	6462.73	4793.71	5779.83	3498	7154.54	5336.25	6453.83	5546.87
ENSG00000223552.1	ENST00000451485.1	102724297	CCR5AS	HGNC:54398	32.3741	1.46718	1.46718	2.76481	2.76481	0.460121	3.18869	0.00142919	0.0212103	17.8006	46.9475	16.9621	54.0507	9.50138	34.4154	26.9384	52.3765
ENSG00000186493.13	ENST00000397835.4	153571	C5orf38	HGNC:24226	212.014	-0.650109	0.650109	-1.56929	1.56929	0.203866	-3.1889	0.00142816	0.0212103	258.999	165.03	285.175	175.41	266.989	177.658	224.832	142.021
ENSG00000181788.4	ENST00000472885.1	6478	SIAH2	HGNC:10858	1590.71	0.578891	0.578891	1.4937	1.4937	0.181523	3.18908	0.00142729	0.0212103	1273.35	1908.07	1035.75	2319.08	1450.86	1766.35	1333.45	1638.78
ENSG00000107175.12	ENST00000353704.3	10488	CREB3	HGNC:2347	2946.45	-0.471907	0.471907	-1.38694	1.38694	0.147991	-3.18876	0.00142884	0.0212103	3426.14	2466.77	3787.85	2195.68	3522.16	2731.84	2968.41	2472.77
ENSG00000258947.7	ENST00000553967.1	10381	TUBB3	HGNC:20772	46.9712	1.37539	1.37539	2.59438	2.59438	0.431412	3.18812	0.00143203	0.0212361	26.1482	67.7942	16.9621	98.923	19.0028	39.9963	42.4799	64.4634
ENSG00000186866.16	ENST00000476653.1	23275	POFUT2	HGNC:14683	3336.14	-0.536497	0.536497	-1.45045	1.45045	0.168333	-3.18711	0.001437	0.0212935	3962.36	2709.93	4688.96	2296.64	4118.85	3108.55	3079.27	2724.58
ENSG00000255302.5	ENST00000560490.1	23741	EID1	HGNC:1191	1257.02	-0.498214	0.498214	-1.41246	1.41246	0.156343	-3.18667	0.00143922	0.0213099	1468.94	1045.1	1492.66	850.534	1641.84	1223.14	1272.32	1061.63
ENSG00000177542.11	ENST00000530360.2	79751	SLC25A22	HGNC:19954	646.107	0.513931	0.513931	1.42794	1.42794	0.161376	3.18469	0.00144909	0.0214396	529.958	762.257	534.306	894.386	540.629	724.584	514.939	667.8
ENSG00000204710.2	ENST00000377185.2	387778	SPDYC	HGNC:32681	53.3954	1.23748	1.23748	2.35786	2.35786	0.388658	3.18397	0.00145271	0.0214603	31.3423	75.4485	33.9242	99.9428	22.8033	79.0625	37.2994	47.3403
ENSG00000164032.12	ENST00000527366.1	3015	H2AZ1	HGNC:4741	5837.05	0.464589	0.464589	1.37992	1.37992	0.145914	3.18399	0.00145262	0.0214603	4881.87	6792.22	4678.36	8104.54	4340.23	5372.53	5627.03	6899.6
ENSG00000038382.20	ENST00000508717.1	7204	TRIO	HGNC:12303	12125.6	-0.486701	0.486701	-1.40124	1.40124	0.152881	-3.18352	0.00145497	0.0214772	14179.6	10071.6	16511.5	8993.83	13726.6	10470.7	12300.5	10750.3
ENSG00000181751.10	ENST00000510890.1	90355	MACIR	HGNC:25052	9838.49	-0.459643	0.459643	-1.3752	1.3752	0.144444	-3.18215	0.00146188	0.0215628	11333.3	8343.72	10591.8	6324.95	12740.4	9287.51	10667.6	9418.7
ENSG00000189403.15	ENST00000468384.1	3146	HMGB1	HGNC:4983	1079.42	-0.491164	0.491164	-1.40558	1.40558	0.154362	-3.1819	0.00146313	0.0215646	1259.85	898.998	1176.74	844.415	1372.95	823.18	1229.84	1029.4
ENSG00000107372.13	ENST00000487330.1	7763	ZFAND5	HGNC:13008	13978.6	-0.407109	0.407109	-1.32603	1.32603	0.127984	-3.18095	0.00146793	0.0216189	15942	12015.2	15642.2	11133.4	17310.6	12502.1	14873.1	12410.2
ENSG00000135862.6	ENST00000495918.1	3915	LAMC1	HGNC:6492	45906.7	-0.464478	0.464478	-1.37982	1.37982	0.146036	-3.18056	0.00146991	0.0216315	53508.3	38305.2	62627.2	35841.7	58336.6	44923.3	39561.2	34150.5
ENSG00000129596.5	ENST00000504613.1	1036	CDO1	HGNC:1795	271.276	0.684263	0.684263	1.60688	1.60688	0.215179	3.17997	0.00147289	0.0216589	213.12	329.432	129.336	299.828	226.133	321.831	283.89	366.635
ENSG00000123405.14	ENST00000553198.1	4778	NFE2	HGNC:7780	84.0099	1.10712	1.10712	2.15415	2.15415	0.348188	3.17966	0.00147449	0.0216659	53.3767	114.643	55.1268	172.35	30.4044	93.0147	74.5988	78.5647
ENSG00000105290.13	ENST00000591165.1	333	APLP1	HGNC:597	596.46	-0.562522	0.562522	-1.47685	1.47685	0.176991	-3.17826	0.00148161	0.021754	713.521	479.399	855.525	440.564	477.919	371.128	807.117	626.503
ENSG00000074621.14	ENST00000505666.2	9187	SLC24A1	HGNC:10975	629.437	-0.54937	0.54937	-1.46345	1.46345	0.172958	-3.17632	0.00149155	0.0218833	743.89	514.983	697.566	382.434	839.922	569.25	694.183	593.264
ENSG00000253967.1	ENST00000520259.1	101926892	AC022730.4		83.468	1.04036	1.04036	2.05674	2.05674	0.327743	3.17432	0.00150187	0.0220162	55.9143	111.022	40.285	126.458	45.6066	107.897	81.8514	98.7095
ENSG00000132773.12	ENST00000460057.1	114034	TOE1	HGNC:15954	290.104	0.599876	0.599876	1.51559	1.51559	0.188989	3.17412	0.00150289	0.0220162	231.582	348.626	263.972	400.791	254.637	346.945	176.136	298.143
ENSG00000197614.11	ENST00000537128.1	8076	MFAP5	HGNC:29673	61071.9	-0.398572	0.398572	-1.3182	1.3182	0.125589	-3.17361	0.00150556	0.0220385	69565.2	52578.5	78471.9	54515.7	62312	49512.6	67911.8	53707.1
ENSG00000146409.12	ENST00000460518.1	116843	SLC18B1	HGNC:21573	802.06	0.596614	0.596614	1.51216	1.51216	0.188108	3.17166	0.00151572	0.0221705	611.637	992.484	736.791	1600.1	505.473	711.562	592.646	665.786
ENSG00000106080.11	ENST00000479939.1	55033	FKBP14	HGNC:18625	2152.44	-0.500659	0.500659	-1.41486	1.41486	0.157931	-3.17011	0.00152381	0.022255	2507.64	1797.25	2577.18	1385.94	2411.45	1895.64	2534.29	2110.17
ENSG00000097096.9	ENST00000234668.6	84144	SYDE2	HGNC:25841	314.038	-0.603251	0.603251	-1.51914	1.51914	0.190362	-3.16896	0.00152985	0.0223264	377.665	250.411	412.391	226.401	429.462	327.412	291.142	197.419
ENSG00000171631.15	ENST00000538328.1	5031	P2RY6	HGNC:8543	443.689	0.630373	0.630373	1.54796	1.54796	0.19898	3.16802	0.0015348	0.0223816	352.118	535.259	260.792	584.359	459.867	558.088	335.694	463.33
ENSG00000146830.10	ENST00000643385.1	64599	GIGYF1	HGNC:9126	3619.3	0.416404	0.416404	1.3346	1.3346	0.131472	3.16725	0.00153886	0.0224239	3105.97	4132.64	3278.98	4469.89	2673.69	3815.46	3365.23	4112.56
ENSG00000138166.6	ENST00000468749.1	1847	DUSP5	HGNC:3071	2335.19	0.511861	0.511861	1.42589	1.42589	0.161668	3.16614	0.00154479	0.0224933	1940.13	2730.24	1781.02	3330.75	2763.95	3086.23	1275.43	1773.75
ENSG00000123091.5	ENST00000486691.1	26994	RNF11	HGNC:10056	4465.22	0.499221	0.499221	1.41345	1.41345	0.157719	3.16526	0.00154943	0.0225268	3653.66	5276.78	3863.12	7157.13	3016.69	4133.57	4081.17	4539.63
ENSG00000100593.18	ENST00000480979.1	145501	ISM2	HGNC:23176	257133	-0.485761	0.485761	-1.40032	1.40032	0.153462	-3.16536	0.00154893	0.0225268	300221	214045	347567	185770	273892	234157	279206	222209
ENSG00000235106.10	ENST00000605164.1	266655	BRD3OS	HGNC:24742	497.325	-0.552551	0.552551	-1.46668	1.46668	0.1746	-3.16468	0.00155254	0.0225551	584.962	409.688	478.119	263.115	523.526	388.801	753.24	577.149
ENSG00000120896.13	ENST00000519127.1	10174	SORBS3	HGNC:30907	1190.49	-0.525856	0.525856	-1.43979	1.43979	0.166251	-3.16303	0.00156135	0.022649	1393.73	987.253	1250.95	671.044	1658.94	1163.61	1271.29	1127.1
ENSG00000198380.13	ENST00000494201.1	2673	GFPT1	HGNC:4241	13243.9	-0.468116	0.468116	-1.3833	1.3833	0.147991	-3.16314	0.00156078	0.022649	15284.8	11203.1	15322.1	8627.71	15740	12529.1	14792.3	12452.5
ENSG00000150048.10	ENST00000414501.2	51267	CLEC1A	HGNC:24355	6576.27	-0.407335	0.407335	-1.32623	1.32623	0.12882	-3.16204	0.00156667	0.0227091	7511.71	5640.83	8651.72	5964.95	7263.81	5823.65	6619.6	5133.9
ENSG00000153283.13	ENST00000465428.1	10225	CD96	HGNC:16892	19.1947	1.90449	1.90449	3.74378	3.74378	0.602845	3.15918	0.00158214	0.022916	7.80692	30.5825	8.48104	43.8525	6.65097	29.7647	8.28875	18.1303
ENSG00000196407.12	ENST00000453881.2	284486	THEM5	HGNC:26755	328.922	2.34691	2.34691	5.08734	5.08734	0.74296	3.15887	0.00158383	0.0229233	104.946	552.899	87.9908	873.99	69.3601	533.904	157.486	250.803
ENSG00000134986.14	ENST00000513684.1	9315	NREP	HGNC:16834	204.047	0.70481	0.70481	1.62993	1.62993	0.223145	3.15853	0.00158565	0.0229326	158.393	249.7	106.013	226.401	145.371	231.606	223.796	291.092
ENSG00000164684.13	ENST00000519936.1	619279	ZNF704	HGNC:32291	2640.41	-0.513212	0.513212	-1.42722	1.42722	0.162496	-3.15831	0.00158686	0.0229328	3061.57	2219.25	2636.54	1379.82	3561.12	2612.78	2987.06	2665.16
ENSG00000136274.9	ENST00000460409.1	23148	NACAD	HGNC:22196	62.0346	1.23903	1.23903	2.3604	2.3604	0.39253	3.15653	0.00159658	0.0229876	32.9915	91.0776	42.4052	183.568	38.9557	48.3676	17.6136	41.2968
ENSG00000112902.12	ENST00000509486.2	9037	SEMA5A	HGNC:10736	372.931	-0.786135	0.786135	-1.72445	1.72445	0.249051	-3.15653	0.00159661	0.0229876	450.962	294.9	431.473	129.518	591.936	525.533	329.478	229.651
ENSG00000119986.7	ENST00000370626.4	60370	AVPI1	HGNC:30898	1569.12	0.559287	0.559287	1.47354	1.47354	0.177177	3.15666	0.00159589	0.0229876	1264.88	1873.36	1086.63	2277.27	1252.28	1740.3	1455.71	1602.52
ENSG00000168758.11	ENST00000449330.1	54910	SEMA4C	HGNC:10731	34776.8	-0.489745	0.489745	-1.4042	1.4042	0.155134	-3.15692	0.00159443	0.0229876	40522	29031.6	46000.1	24363.6	33323.2	26331.5	42242.6	36399.6
ENSG00000089060.11	ENST00000548518.1	80024	SLC8B1	HGNC:26175	1374.92	0.488088	0.488088	1.40258	1.40258	0.154605	3.15701	0.00159399	0.0229876	1133.05	1616.79	1174.62	2050.87	1179.12	1514.28	1045.42	1285.24
ENSG00000115919.15	ENST00000613664.1	8942	KYNU	HGNC:6469	3155.86	1.4665	1.4665	2.76351	2.76351	0.465215	3.15231	0.00161985	0.023271	1577.04	4734.69	1567.93	7874.06	1225.68	3299.23	1937.5	3030.79
ENSG00000130208.9	ENST00000592176.1	341	APOC1	HGNC:607	2231.71	0.490915	0.490915	1.40534	1.40534	0.155732	3.1523	0.00161991	0.023271	1953.79	2509.63	1290.18	2013.13	962.49	1578.46	3608.72	3937.3
ENSG00000072134.15	ENST00000584954.1	22905	EPN2	HGNC:18639	4564.99	-0.440691	0.440691	-1.35725	1.35725	0.139798	-3.15235	0.00161964	0.023271	5237.92	3892.06	5352.6	3307.29	4395.34	3442.47	5965.83	4926.41
ENSG00000013016.16	ENST00000322054.10	30845	EHD3	HGNC:3244	4249.72	0.437316	0.437316	1.35408	1.35408	0.138759	3.15162	0.00162365	0.0233073	3661.23	4838.21	3535.53	5185.81	2385.8	3527.12	5062.36	5801.7
ENSG00000186205.13	ENST00000472269.1	64757	MTARC1	HGNC:26189	1371.84	0.45431	0.45431	1.37013	1.37013	0.144175	3.1511	0.00162659	0.0233322	1158.21	1585.47	1045.29	1517.5	1171.52	1730.07	1257.82	1508.85
ENSG00000103489.12	ENST00000563403.1	64131	XYLT1	HGNC:15516	7761.19	-0.491719	0.491719	-1.40612	1.40612	0.156095	-3.15012	0.00163201	0.0233926	9022.31	6500.07	9582.52	5326.54	8883.79	6200.36	8600.62	7973.31
ENSG00000073969.18	ENST00000465370.1	4905	NSF	HGNC:8016	2338.66	0.466671	0.466671	1.38192	1.38192	0.148157	3.14984	0.00163361	0.0233961	1935.73	2741.59	2214.61	3722.36	1758.71	2356.99	1833.89	2145.42
ENSG00000110321.18	ENST00000534246.1	1982	EIF4G2	HGNC:3297	90852.5	0.455565	0.455565	1.37132	1.37132	0.14464	3.14965	0.00163468	0.0233961	75844	105861	78086	132184	75189.2	102025	74256.9	83374.3
ENSG00000173905.9	ENST00000479415.1	27333	GOLIM4	HGNC:15448	1082	-0.558449	0.558449	-1.47269	1.47269	0.177331	-3.14919	0.00163724	0.0233979	1277.31	886.68	1295.48	647.589	1327.34	899.452	1209.12	1113
ENSG00000130429.15	ENST00000463078.1	10095	ARPC1B	HGNC:704	1000.65	-0.501383	0.501383	-1.41557	1.41557	0.159205	-3.14929	0.00163669	0.0233979	1170.07	831.23	1103.6	632.291	941.587	789.694	1465.04	1071.7
ENSG00000151500.15	ENST00000525677.1	29087	THYN1	HGNC:29560	259.255	-0.622647	0.622647	-1.5397	1.5397	0.197761	-3.14849	0.00164119	0.0234024	313.71	204.801	319.099	174.39	282.191	196.261	339.839	243.752
ENSG00000197857.14	ENST00000483826.1	51710	ZNF44	HGNC:13110	372.351	-0.548029	0.548029	-1.46209	1.46209	0.174061	-3.1485	0.00164113	0.0234024	443.4	301.301	533.246	354.899	490.271	327.412	306.684	221.593
ENSG00000146278.11	ENST00000354922.3	10957	PNRC1	HGNC:17278	3411.44	0.521486	0.521486	1.43543	1.43543	0.165618	3.14872	0.00163985	0.0234024	2766.4	4056.48	2737.26	5259.23	2609.08	3748.49	2952.87	3161.73
ENSG00000224167.2	ENST00000422022.1	105378912	LINC01357	HGNC:50588	349.426	-0.578115	0.578115	-1.4929	1.4929	0.18368	-3.14741	0.00164725	0.0234541	421.12	277.732	460.097	295.749	500.723	296.717	302.539	240.73
ENSG00000154764.6	ENST00000497808.1	7476	WNT7A	HGNC:12786	1513.95	0.433741	0.433741	1.35073	1.35073	0.137809	3.14742	0.00164721	0.0234541	1294.12	1733.77	1125.86	1608.26	968.191	1309.65	1788.3	2283.41
ENSG00000107984.10	ENST00000476752.1	22943	DKK1	HGNC:2891	194.393	-0.927228	0.927228	-1.90162	1.90162	0.294714	-3.1462	0.00165407	0.0235339	277.846	110.94	55.1268	25.4956	752.509	278.114	25.9024	29.21
ENSG00000185442.13	ENST00000554082.1	400451	FAM174B	HGNC:34339	906.254	-0.500276	0.500276	-1.41448	1.41448	0.1592	-3.14244	0.00167547	0.0238208	1055.93	756.582	1095.11	659.826	956.789	652.033	1115.87	957.885
ENSG00000087116.16	ENST00000274609.5	9509	ADAMTS2	HGNC:218	272.011	-0.621006	0.621006	-1.53795	1.53795	0.197696	-3.14121	0.00168251	0.0239032	325.922	218.099	161.14	88.7247	456.066	297.647	360.561	267.926
ENSG00000103510.20	ENST00000573144.1	84148	KAT8	HGNC:17933	1181.59	0.48115	0.48115	1.39586	1.39586	0.153265	3.13934	0.00169329	0.0240387	977.808	1385.37	1033.63	1750.02	932.086	1205.47	967.712	1200.63
ENSG00000105519.18	ENST00000588865.2	828	CAPS	HGNC:1487	346.578	0.611749	0.611749	1.52811	1.52811	0.194954	3.13791	0.00170159	0.0241388	273.272	419.885	309.558	586.399	166.274	262.301	343.983	410.954
ENSG00000214922.9	ENST00000434086.1	285830	HLA-F-AS1	HGNC:26645	116.141	-0.957802	0.957802	-1.94235	1.94235	0.305384	-3.13639	0.00171042	0.0242463	149.693	82.5891	150.539	39.7732	147.271	91.1544	151.27	116.84
ENSG00000185483.12	ENST00000545203.2	4919	ROR1	HGNC:10256	104.906	-0.894506	0.894506	-1.85897	1.85897	0.285261	-3.13575	0.00171415	0.024266	136.667	73.1444	104.953	40.793	224.233	117.198	80.8153	61.4417
ENSG00000112818.10	ENST00000611727.1	4224	MEP1A	HGNC:7015	64.3953	-1.15117	1.15117	-2.22094	2.22094	0.367308	-3.13408	0.00172395	0.0243537	91.4093	37.3813	30.7438	12.2379	217.582	82.783	25.9024	17.1231
ENSG00000090905.19	ENST00000464539.1	27327	TNRC6A	HGNC:11969	1472.06	-0.483062	0.483062	-1.39771	1.39771	0.154126	-3.1342	0.00172326	0.0243537	1710.45	1233.66	1768.3	1011.67	1650.39	1288.25	1712.66	1401.07
ENSG00000076604.15	ENST00000580073.1	9618	TRAF4	HGNC:12034	4698.31	0.476604	0.476604	1.39146	1.39146	0.152075	3.13402	0.00172431	0.0243537	3889.61	5507.02	3956.41	7123.47	3404.34	4350.3	4308.08	5047.28
ENSG00000135916.16	ENST00000620962.1	81618	ITM2C	HGNC:6175	21989.4	-0.445684	0.445684	-1.36196	1.36196	0.142345	-3.13101	0.00174204	0.024586	25264.9	18713.8	24654.4	14611	21063.6	17876.5	30076.8	23654
ENSG00000170275.15	ENST00000485310.1	10491	CRTAP	HGNC:2379	7062.82	-0.425112	0.425112	-1.34268	1.34268	0.135805	-3.13031	0.00174624	0.0246273	8091.09	6034.55	7977.48	5207.22	9012.06	6638.46	7283.74	6257.98
ENSG00000153250.20	ENST00000477486.1	5937	RBMS1	HGNC:9907	7810.27	0.454384	0.454384	1.3702	1.3702	0.145188	3.12963	0.00175027	0.0246661	6548.3	9072.25	6597.19	11216	5987.77	7842.07	7059.94	8158.65
ENSG00000145990.11	ENST00000379278.3	54438	GFOD1	HGNC:21096	4749.39	-0.50809	0.50809	-1.42217	1.42217	0.162377	-3.12907	0.0017536	0.0246884	5512.63	3986.14	5411.97	2752.51	5344.53	4232.17	5781.4	4973.75
ENSG00000149782.12	ENST00000536243.1	5331	PLCB3	HGNC:9056	3447.78	0.463172	0.463172	1.37857	1.37857	0.148029	3.12894	0.00175441	0.0246884	2889.65	4005.92	2880.37	4834.99	2554.92	3522.46	3233.65	3660.31
ENSG00000069966.18	ENST00000560116.1	10681	GNB5	HGNC:4401	1206.77	-0.472458	0.472458	-1.38747	1.38747	0.151135	-3.12607	0.0017716	0.0249121	1388.81	1024.73	1114.2	670.025	1054.65	827.83	1997.59	1576.33
ENSG00000146386.8	ENST00000461027.1	58527	ABRACL	HGNC:21230	2293.44	-0.448169	0.448169	-1.36431	1.36431	0.143375	-3.12584	0.00177299	0.0249135	2635.14	1951.75	2273.98	1415.52	2344.94	1970.98	3286.49	2468.75
ENSG00000261455.1	ENST00000564834.1	100128822	LINC01003	HGNC:48957	837.266	0.506245	0.506245	1.42035	1.42035	0.162014	3.1247	0.00177989	0.0249923	686.295	988.238	757.993	1251.32	611.889	922.705	689.003	790.684
ENSG00000155636.15	ENST00000464647.1	129831	RBM45	HGNC:24468	221.677	-0.635274	0.635274	-1.55323	1.55323	0.20339	-3.12343	0.00178757	0.0250636	269.476	173.878	266.093	153.993	281.241	182.309	261.096	185.332
ENSG00000127955.17	ENST00000649208.1	2770	GNAI1	HGNC:4384	4669.86	0.459108	0.459108	1.37469	1.37469	0.146979	3.12363	0.00178633	0.0250636	3876.36	5463.36	4730.3	7969.93	2651.84	3601.53	4246.95	4818.64
ENSG00000156381.9	ENST00000557902.1	122416	ANKRD9	HGNC:20096	2313.62	0.433981	0.433981	1.35096	1.35096	0.138977	3.1227	0.00179203	0.025108	1967.57	2659.66	2100.12	3131.88	1624.74	2269.56	2177.87	2577.53
ENSG00000100439.10	ENST00000489928.1	63874	ABHD4	HGNC:20154	1859.95	0.486611	0.486611	1.40115	1.40115	0.155919	3.12092	0.00180288	0.0252416	1536.35	2183.55	1508.57	2718.85	1872.72	2317.93	1227.77	1513.88
ENSG00000105270.15	ENST00000586457.1	25999	CLIP3	HGNC:24314	283.144	-0.718802	0.718802	-1.64582	1.64582	0.2305	-3.11845	0.00181805	0.0254146	351.524	214.763	443.135	169.291	353.451	296.717	257.987	178.282
ENSG00000169087.11	ENST00000463266.1	79663	HSPBAP1	HGNC:16389	696.316	0.512678	0.512678	1.4267	1.4267	0.164411	3.11827	0.00181919	0.0254146	566.502	826.131	644.559	1116.71	501.673	681.797	553.274	679.887
ENSG00000197712.12	ENST00000513966.1	92689	FAM114A1	HGNC:25087	4152.49	-0.468669	0.468669	-1.38383	1.38383	0.150291	-3.11841	0.0018183	0.0254146	4820.43	3484.55	5356.84	3020.72	4119.8	3421.08	4984.65	4011.84
ENSG00000255491.3	ENST00000533496.1	105375743	AC100858.3		11.1896	2.8694	2.8694	7.30761	7.30761	0.920748	3.11638	0.00183087	0.0255593	2.40493	19.9743	2.12026	39.7732	0.950138	12.0919	4.14438	8.05792
ENSG00000137962.13	ENST00000370217.3	9411	ARHGAP29	HGNC:30207	2300.7	-0.466315	0.466315	-1.38158	1.38158	0.14966	-3.11582	0.00183434	0.0255893	2683.32	1918.07	3059.54	1860.16	2089.35	1858.43	2901.06	2035.63
ENSG00000068796.19	ENST00000675387.1	3796	KIF2A	HGNC:6318	3324.77	0.439852	0.439852	1.35647	1.35647	0.141241	3.11419	0.00184449	0.0257123	2809.1	3840.45	3000.17	4779.92	2312.64	3087.16	3114.5	3654.27
ENSG00000060656.20	ENST00000492954.1	10076	PTPRU	HGNC:9683	15880	-0.406863	0.406863	-1.3258	1.3258	0.130671	-3.11365	0.00184788	0.0257409	18030.8	13729.3	16527.4	10956	20451.7	16533.4	17113.2	13698.5
ENSG00000088448.14	ENST00000460846.1	55608	ANKRD10	HGNC:20265	2574.46	0.44114	0.44114	1.35768	1.35768	0.141709	3.11299	0.00185201	0.0257798	2189.93	2958.99	2198.71	3261.4	1857.52	2731.84	2513.56	2883.73
ENSG00000136144.12	ENST00000490058.1	55213	RCBTB1	HGNC:18243	686.153	-0.528223	0.528223	-1.44215	1.44215	0.169807	-3.11073	0.00186622	0.025959	807.57	564.736	801.459	438.525	907.382	660.404	713.869	595.279
ENSG00000233680.4	ENST00000412087.2	664721	HNRNPA1P27	HGNC:39545	20.67	1.90455	1.90455	3.74392	3.74392	0.612907	3.1074	0.0018874	0.0262347	8.17293	33.1671	7.42091	57.1102	5.70083	23.2537	11.397	19.1376
ENSG00000131389.17	ENST00000452151.1	6533	SLC6A6	HGNC:11052	2582.13	0.432397	0.432397	1.34947	1.34947	0.139227	3.10569	0.00189833	0.0263675	2205.51	2958.75	1874.31	2934.03	2164.41	2728.12	2577.8	3214.1
ENSG00000183067.5	ENST00000459922.1	150084	IGSF5	HGNC:5952	244.931	0.781494	0.781494	1.71891	1.71891	0.251844	3.10309	0.00191511	0.0265623	175.974	313.887	173.861	426.287	152.022	319.97	202.038	195.405
ENSG00000088756.13	ENST00000579796.1	79822	ARHGAP28	HGNC:25509	274.607	-0.607781	0.607781	-1.52391	1.52391	0.195859	-3.10315	0.0019147	0.0265623	328.173	221.042	268.213	148.894	259.388	175.798	456.917	338.433
ENSG00000123352.18	ENST00000547003.1	65244	SPATS2	HGNC:18650	839.175	-0.4797	0.4797	-1.39445	1.39445	0.154618	-3.10248	0.00191904	0.0265977	977.533	700.816	1025.15	632.291	858.925	685.518	1048.53	784.64
ENSG00000086666.19	ENST00000557983.1	54469	ZFAND6	HGNC:30164	4088.91	0.490113	0.490113	1.40455	1.40455	0.157989	3.1022	0.00192088	0.0266041	3364.64	4813.18	3387.12	6294.36	2987.23	3966.14	3719.58	4179.04
ENSG00000184984.10	ENST00000557872.1	1133	CHRM5	HGNC:1954	2292.4	-0.468305	0.468305	-1.38348	1.38348	0.150973	-3.10191	0.00192279	0.0266115	2650.19	1934.62	2862.35	1662.31	2222.37	1679.84	2865.84	2461.69
ENSG00000167261.14	ENST00000574316.1	64174	DPEP2	HGNC:23028	177.917	0.801495	0.801495	1.74291	1.74291	0.258419	3.10154	0.00192518	0.0266255	132.044	223.791	124.035	289.63	84.5623	182.309	187.533	199.434
ENSG00000144579.7	ENST00000464255.1	58190	CTDSP1	HGNC:21614	11042.5	-0.447081	0.447081	-1.36328	1.36328	0.144218	-3.10003	0.00193503	0.0267424	12674.3	9410.72	11715.5	7360.07	14006	9636.32	12301.5	11235.8
ENSG00000004975.12	ENST00000576949.1	1856	DVL2	HGNC:3086	1539.54	0.485944	0.485944	1.4005	1.4005	0.156813	3.09887	0.0019426	0.0268087	1268.51	1810.57	1366.51	2334.38	1167.72	1676.12	1271.29	1421.22
ENSG00000103042.9	ENST00000564964.1	55238	SLC38A7	HGNC:25582	2170.23	0.438555	0.438555	1.35525	1.35525	0.141521	3.09888	0.00194256	0.0268087	1823.37	2517.09	2106.48	3330.75	1815.71	2294.67	1547.92	1925.84
ENSG00000186575.19	ENST00000361166.9	4771	NF2	HGNC:7773	452.356	-0.536468	0.536468	-1.45042	1.45042	0.173264	-3.09624	0.00195994	0.0270286	542.018	362.694	461.157	325.324	809.518	482.746	355.38	280.013
ENSG00000185269.12	ENST00000489218.1	147111	NOTUM	HGNC:27106	241422	-0.506097	0.506097	-1.4202	1.4202	0.163523	-3.09495	0.00196845	0.027088	283535	199310	300331	150168	167025	149578	383248	298185
ENSG00000163374.19	ENST00000466366.1	55249	YY1AP1	HGNC:30935	1785.43	0.459644	0.459644	1.3752	1.3752	0.148512	3.09499	0.00196819	0.027088	1483.93	2086.93	1705.75	2773.92	1392.9	1922.61	1353.14	1564.24
ENSG00000186522.15	ENST00000442746.1	151011	SEPTIN10	HGNC:14349	4549.52	-0.398764	0.398764	-1.31838	1.31838	0.128833	-3.0952	0.00196683	0.027088	5161.34	3937.7	5192.52	3720.32	4214.81	3164.36	6076.69	4928.43
ENSG00000130702.15	ENST00000497053.2	3911	LAMA5	HGNC:6485	18783.9	-0.432517	0.432517	-1.34959	1.34959	0.13977	-3.09449	0.00197154	0.0271111	21515.6	16052.1	22941.2	13978.7	23625.2	20015.8	17980.4	14161.8
ENSG00000226887.8	ENST00000440542.1	100288413	ERVMER34-1	HGNC:42970	3124.12	-0.508049	0.508049	-1.42213	1.42213	0.164196	-3.09416	0.00197372	0.0271218	3687.48	2560.76	3988.21	2060.05	2212.87	1995.16	4861.35	3627.07
ENSG00000169548.3	ENST00000302097.3	129025	ZNF280A	HGNC:18597	192.003	2.07233	2.07233	4.20566	4.20566	0.669983	3.09311	0.00198071	0.0271985	92.5489	291.457	78.4496	402.831	19.9529	180.448	179.244	291.092
ENSG00000203880.12	ENST00000266078.7	55251	PCMTD2	HGNC:15882	1241.61	0.472799	0.472799	1.3878	1.3878	0.152989	3.09042	0.00199873	0.0274069	1040.25	1442.98	970.019	1610.3	975.792	1335.69	1174.93	1382.94
ENSG00000197872.11	ENST00000451689.1	81553	CYRIA	HGNC:25373	6247.34	0.435442	0.435442	1.35232	1.35232	0.14094	3.08954	0.00200465	0.0274686	5275.16	7219.52	6086.21	9544.54	4192.01	5870.15	5547.25	6243.88
ENSG00000119630.14	ENST00000555234.1	5228	PGF	HGNC:8893	81070	0.380566	0.380566	1.30185	1.30185	0.123212	3.08872	0.00201022	0.0275253	70589.2	91550.7	66711.9	89732.3	62559.9	83348.6	82495.9	101571
ENSG00000168453.15	ENST00000518377.1	55806	HR	HGNC:5172	42.3086	1.3858	1.3858	2.61317	2.61317	0.448779	3.08794	0.00201551	0.0275586	25.9341	58.683	30.7438	56.0903	6.65097	47.4375	40.4077	72.5213
ENSG00000206417.8	ENST00000502789.2	339942	H1-10-AS1	HGNC:27953	44.9081	1.19975	1.19975	2.29699	2.29699	0.388522	3.08797	0.0020153	0.0275586	26.5278	63.2884	32.864	95.8635	21.8532	44.647	24.8663	49.3548
ENSG00000266412.5	ENST00000579039.2	8031	NCOA4	HGNC:7671	24382.1	0.414629	0.414629	1.33296	1.33296	0.134291	3.08753	0.0020183	0.0275772	20780.7	27983.4	23533.8	35019.8	18319.6	25620.9	20488.8	23309.6
ENSG00000119280.17	ENST00000521263.1	84886	C1orf198	HGNC:25900	960.247	-0.507291	0.507291	-1.42138	1.42138	0.16432	-3.08722	0.00202036	0.0275858	1123.64	796.858	1017.73	584.359	1372	932.937	981.181	873.277
ENSG00000011028.14	ENST00000580916.1	9902	MRC2	HGNC:16875	16777.9	-0.438312	0.438312	-1.35502	1.35502	0.142027	-3.08611	0.00202793	0.0276697	19268.8	14287	20460.5	12190	18796.6	15692.5	18549.2	14978.7
ENSG00000245532.9	ENST00000616315.2	283131	NEAT1	HGNC:30815	5366.56	0.392032	0.392032	1.31224	1.31224	0.127074	3.08506	0.00203508	0.0277475	4656.49	6076.63	5243.4	7066.36	5771.14	7178.87	2954.94	3984.64
ENSG00000170412.18	ENST00000577663.1	55890	GPRC5C	HGNC:13309	1708.19	0.455723	0.455723	1.37147	1.37147	0.147824	3.08288	0.00205005	0.0279236	1454.82	1961.56	1521.29	2397.61	777.213	1105.94	2065.97	2381.12
ENSG00000104267.10	ENST00000522742.1	760	CA2	HGNC:1373	9173.47	-0.413657	0.413657	-1.33206	1.33206	0.134184	-3.08276	0.00205088	0.0279236	10503.3	7843.68	12274.2	7959.73	9099.47	7116.55	10136.1	8454.77
ENSG00000139146.14	ENST00000536836.1	58516	SINHCAF	HGNC:30702	2561.67	-0.429716	0.429716	-1.34697	1.34697	0.139482	-3.08079	0.00206449	0.0280891	2930.74	2192.59	2833.73	1810.19	2806.71	2232.35	3151.8	2535.22
ENSG00000151693.11	ENST00000484590.1	8853	ASAP2	HGNC:2721	275.867	-0.708883	0.708883	-1.63454	1.63454	0.230146	-3.08014	0.00206903	0.0281309	364.136	187.597	152.659	90.7644	881.728	417.636	58.0213	54.391
ENSG00000155254.13	ENST00000421644.2	83742	MARVELD1	HGNC:28674	5544.99	-0.445705	0.445705	-1.36198	1.36198	0.144823	-3.0776	0.00208676	0.0283146	6364.02	4725.97	6430.75	3797.83	5884.21	4697.24	6777.09	5682.85
ENSG00000152952.12	ENST00000480704.1	5352	PLOD2	HGNC:9082	15941.4	-0.417762	0.417762	-1.33585	1.33585	0.135744	-3.07757	0.00208694	0.0283146	18064.9	13817.9	14988.1	9476.21	18133.4	14478.7	21073.1	17498.8
ENSG00000132746.15	ENST00000673808.1	222	ALDH3B2	HGNC:411	1393.92	0.5076	0.5076	1.42168	1.42168	0.165092	3.07465	0.0021075	0.0285734	1144.52	1643.32	1391.95	2248.71	841.822	1410.1	1199.8	1271.14
ENSG00000185666.15	ENST00000412575.1	8224	SYN3	HGNC:11496	262.912	-0.667979	0.667979	-1.58885	1.58885	0.217303	-3.07395	0.00211246	0.0286206	330.808	195.016	196.124	122.379	577.684	275.323	218.616	187.347
ENSG00000233124.2	ENST00000453862.1	103625683	LINC00456	HGNC:42804	2798.27	-0.489847	0.489847	-1.4043	1.4043	0.159405	-3.07297	0.00211937	0.0286941	3219.74	2376.8	2603.68	1382.88	2545.42	2172.82	4510.12	3574.7
ENSG00000139684.15	ENST00000495654.1	2098	ESD	HGNC:3465	800.41	-0.482266	0.482266	-1.39694	1.39694	0.156959	-3.07255	0.00212235	0.0287143	928.505	672.316	861.886	521.13	932.086	716.213	991.542	779.604
ENSG00000141858.12	ENST00000541938.1	90378	SAMD1	HGNC:17958	1374.43	0.497227	0.497227	1.4115	1.4115	0.161879	3.07159	0.0021292	0.0287867	1120.38	1628.47	1248.83	2251.77	999.545	1376.62	1112.77	1257.04
ENSG00000089639.11	ENST00000587205.1	51291	GMIP	HGNC:24852	2115.25	-0.482933	0.482933	-1.39758	1.39758	0.157317	-3.06981	0.00214196	0.0289187	2447.71	1782.79	2419.22	1320.67	2240.43	1825.88	2683.48	2201.83
ENSG00000099797.15	ENST00000594958.1	9524	TECR	HGNC:4551	9150.2	0.451794	0.451794	1.36774	1.36774	0.147172	3.06984	0.0021417	0.0289187	7798.8	10501.6	8314.6	12474.5	5515.55	8743.38	9566.26	10286.9
ENSG00000005243.10	ENST00000580174.1	51226	COPZ2	HGNC:19356	112.235	-0.813217	0.813217	-1.75713	1.75713	0.265055	-3.0681	0.00215422	0.0290638	142.846	81.6244	138.877	62.2093	176.726	105.107	112.934	77.5575
ENSG00000198732.11	ENST00000557483.1	64093	SMOC1	HGNC:20318	152.342	0.81959	0.81959	1.7649	1.7649	0.267216	3.06714	0.00216117	0.0291373	114.781	189.903	136.757	239.659	53.2077	149.754	154.378	180.296
ENSG00000088854.12	ENST00000619760.1	25943	C20orf194	HGNC:17721	1072.37	-0.545665	0.545665	-1.45969	1.45969	0.177936	-3.06664	0.00216482	0.0291661	1253.05	891.687	1185.23	567.022	1050.85	839.922	1523.06	1268.12
ENSG00000131759.18	ENST00000420042.1	5914	RARA	HGNC:9864	699.564	-0.485645	0.485645	-1.40021	1.40021	0.158404	-3.06586	0.00217044	0.0292215	813.417	585.711	733.61	458.921	902.631	645.522	804.009	652.692
ENSG00000183283.16	ENST00000551313.1	9802	DAZAP2	HGNC:2684	3095.48	0.478929	0.478929	1.39371	1.39371	0.156428	3.06165	0.00220119	0.0296147	2550.15	3640.81	2613.22	4809.49	2568.22	3159.71	2469.01	2953.23
ENSG00000244405.8	ENST00000495808.1	2119	ETV5	HGNC:3494	583.341	0.646906	0.646906	1.56581	1.56581	0.21138	3.06039	0.00221048	0.0297191	441.725	724.957	411.331	1055.52	446.565	555.297	467.278	564.054
ENSG00000196814.15	ENST00000485886.1	89853	MVB12B	HGNC:23368	327.613	-0.626486	0.626486	-1.5438	1.5438	0.204806	-3.05893	0.00222133	0.0298441	397.861	257.364	385.887	181.529	577.684	397.173	230.013	193.39
ENSG00000103811.17	ENST00000528436.1	1512	CTSH	HGNC:2535	5763.35	0.441532	0.441532	1.35805	1.35805	0.144408	3.05754	0.00223164	0.0299617	4867.05	6659.65	4958.23	8289.13	3813.85	4924.2	5829.07	6765.63
ENSG00000100258.18	ENST00000507607.1	91289	LMF2	HGNC:25096	3948.72	-0.459863	0.459863	-1.37541	1.37541	0.150451	-3.05656	0.00223892	0.0300386	4572.6	3324.84	5175.56	2957.49	4207.21	3274.12	4335.02	3742.9
ENSG00000164904.18	ENST00000635858.1	501	ALDH7A1	HGNC:877	1371.3	-0.473391	0.473391	-1.38837	1.38837	0.155057	-3.05301	0.00226555	0.0303733	1577.81	1164.79	1334.7	766.908	1886.02	1484.51	1512.7	1242.93
ENSG00000136810.13	ENST00000487892.1	7295	TXN	HGNC:12435	3922.41	-0.428784	0.428784	-1.3461	1.3461	0.140472	-3.05245	0.00226984	0.0303733	4483.57	3361.24	4580.82	2910.58	4181.56	3115.99	4688.33	4057.16
ENSG00000008513.16	ENST00000522285.1	6482	ST3GAL1	HGNC:10862	7501.44	0.413796	0.413796	1.33219	1.33219	0.135562	3.05245	0.00226984	0.0303733	6521	8481.88	5896.45	8528.79	4564.46	6559.39	9102.09	10357.5
ENSG00000106070.20	ENST00000490051.1	2887	GRB10	HGNC:4564	5207.54	-0.403527	0.403527	-1.32274	1.32274	0.1322	-3.0524	0.00227016	0.0303733	5918.74	4496.35	5855.1	3996.69	5811.99	4385.64	6089.12	5106.71
ENSG00000099365.11	ENST00000566211.1	112755	STX1B	HGNC:18539	18.9636	1.81966	1.81966	3.52999	3.52999	0.596362	3.05127	0.00227873	0.0304171	8.56297	29.3643	9.54117	36.7137	4.75069	24.1838	11.397	27.1955
ENSG00000149289.11	ENST00000453089.2	85463	ZC3H12C	HGNC:29362	562.64	0.543586	0.543586	1.45759	1.45759	0.178138	3.05148	0.00227714	0.0304171	447.143	678.137	578.831	1073.88	503.573	599.945	259.024	360.592
ENSG00000122376.11	ENST00000298786.4	54537	SHLD2	HGNC:28773	426.44	-0.537333	0.537333	-1.45129	1.45129	0.176109	-3.05114	0.00227974	0.0304171	504.112	348.767	551.268	323.284	439.914	306.018	521.155	416.997
ENSG00000059758.8	ENST00000552262.1	5128	CDK17	HGNC:8750	5388.26	-0.426188	0.426188	-1.34368	1.34368	0.139677	-3.05124	0.00227899	0.0304171	6171.55	4604.98	6754.09	4207.8	5212.46	4094.5	6548.11	5512.63
ENSG00000107099.16	ENST00000462618.1	81704	DOCK8	HGNC:19191	1660.84	0.560108	0.560108	1.47438	1.47438	0.183706	3.04893	0.00229657	0.0306035	1284.34	2037.33	1416.33	3139.02	1433.76	1851.92	1002.94	1121.06
ENSG00000124151.19	ENST00000497292.1	8202	NCOA3	HGNC:7670	17572.6	0.394708	0.394708	1.31468	1.31468	0.12946	3.04889	0.00229689	0.0306035	15004.3	20140.9	19628.3	29035.4	15150	18549	10234.5	12838.3
ENSG00000101265.16	ENST00000379376.2	9770	RASSF2	HGNC:9883	1574.68	-0.525402	0.525402	-1.43933	1.43933	0.172466	-3.04641	0.00231591	0.0307398	1849.22	1300.14	1948.52	955.576	1262.73	1073.39	2336.39	1871.45
ENSG00000166974.13	ENST00000588085.1	10982	MAPRE2	HGNC:6891	3462.61	-0.521175	0.521175	-1.43512	1.43512	0.171034	-3.04719	0.00230989	0.0307398	4043.94	2881.28	3704.1	1797.95	2667.04	2397.92	5760.68	4447.97
ENSG00000226688.7	ENST00000444375.1	728558	ENTPD1-AS1	HGNC:45203	676.223	0.52095	0.52095	1.4349	1.4349	0.170995	3.04658	0.00231463	0.0307398	543.521	808.925	677.423	1184.02	470.318	694.819	482.82	547.939
ENSG00000169299.14	ENST00000510084.2	55276	PGM2	HGNC:8906	3320.71	0.509373	0.509373	1.42343	1.42343	0.167177	3.04691	0.00231207	0.0307398	2707.48	3933.93	2650.33	5098.1	2548.27	3615.48	2923.86	3088.2
ENSG00000148200.17	ENST00000475178.1	2649	NR6A1	HGNC:7985	3393.92	0.460742	0.460742	1.37625	1.37625	0.15124	3.04642	0.00231582	0.0307398	2901.49	3886.36	3193.11	4195.56	1954.43	3404.34	3556.91	4059.18
ENSG00000180694.14	ENST00000521211.1	169200	TMEM64	HGNC:25441	902.256	0.449747	0.449747	1.3658	1.3658	0.147637	3.04631	0.00231668	0.0307398	760.264	1044.25	676.363	971.893	944.437	1332.9	659.992	827.951
ENSG00000159674.12	ENST00000510542.1	10417	SPON2	HGNC:11253	6604.26	0.574481	0.574481	1.48914	1.48914	0.188736	3.04384	0.00233582	0.0309725	6087.19	7121.33	305.318	684.302	5420.54	8494.1	12535.7	12185.6
ENSG00000144827.9	ENST00000494817.1	55347	ABHD10	HGNC:25656	426.038	-0.527739	0.527739	-1.44167	1.44167	0.173405	-3.04338	0.00233936	0.0309981	500.387	351.689	442.074	266.174	490.271	349.735	568.816	439.157
ENSG00000142609.18	ENST00000378590.4	85452	CFAP74	HGNC:29368	41.1273	1.32831	1.32831	2.51109	2.51109	0.436571	3.0426	0.00234542	0.0310358	22.2506	60.0039	19.0823	94.8437	22.8033	41.8566	24.8663	43.3113
ENSG00000114446.5	ENST00000492106.1	55081	IFT57	HGNC:17367	225.333	-0.609348	0.609348	-1.52557	1.52557	0.200261	-3.04277	0.00234414	0.0310358	272.03	178.636	257.612	168.271	274.59	170.217	283.89	197.419
ENSG00000065911.12	ENST00000462026.1	10797	MTHFD2	HGNC:7434	2838.98	-0.398174	0.398174	-1.31784	1.31784	0.130914	-3.04149	0.00235414	0.0311298	3228.16	2449.81	2775.42	2023.33	3901.27	2906.71	3007.78	2419.39
ENSG00000169504.15	ENST00000374379.9	25932	CLIC4	HGNC:13518	50199.6	-0.390127	0.390127	-1.31051	1.31051	0.128332	-3.03997	0.00236598	0.031265	57224.4	43174.8	58547.8	45741.2	69637.5	47603	43488	36180.1
ENSG00000130669.17	ENST00000600350.1	10298	PAK4	HGNC:16059	2704.73	0.411105	0.411105	1.3297	1.3297	0.135282	3.03887	0.00237468	0.0313585	2309.54	3099.93	2518.87	3743.78	2472.26	3158.78	1937.5	2397.23
ENSG00000204564.12	ENST00000460172.1	221545	C6orf136	HGNC:21301	249.136	0.705099	0.705099	1.63026	1.63026	0.232101	3.0379	0.00238229	0.0314374	183.792	314.481	179.162	445.663	203.33	301.367	168.883	196.412
ENSG00000103528.17	ENST00000568433.1	51760	SYT17	HGNC:24119	405.246	0.56713	0.56713	1.48157	1.48157	0.18677	3.03651	0.00239334	0.0315264	324.321	486.171	329.701	624.133	265.089	372.059	378.174	462.323
ENSG00000172530.20	ENST00000481948.1	54971	BANP	HGNC:13450	1279.34	0.468609	0.468609	1.38377	1.38377	0.154313	3.03674	0.00239154	0.0315264	1069.36	1489.33	1041.05	1776.53	921.634	1177.57	1245.39	1513.88
ENSG00000052344.16	ENST00000567833.1	5652	PRSS8	HGNC:9491	32275.1	-0.409988	0.409988	-1.32868	1.32868	0.135023	-3.03644	0.00239393	0.0315264	36897.1	27653	40946.5	26204.4	31778.3	27078.4	37966.6	29676.3
ENSG00000185551.15	ENST00000453270.2	7026	NR2F2	HGNC:7976	1431.19	0.493874	0.493874	1.40822	1.40822	0.162794	3.03374	0.00241544	0.0317663	1171.11	1691.27	1175.68	2182.42	1578.18	1985.86	759.457	905.509
ENSG00000137497.18	ENST00000543450.1	4926	NUMA1	HGNC:8059	3412.64	0.413891	0.413891	1.33227	1.33227	0.136421	3.03392	0.00241397	0.0317663	2908.54	3916.74	3147.53	4818.67	2785.81	3466.66	2792.27	3464.91
ENSG00000275004.4	ENST00000613655.1	140883	ZNF280B	HGNC:23022	40.0386	1.26436	1.26436	2.4022	2.4022	0.41695	3.03239	0.00242624	0.0318649	23.3887	56.6885	21.2026	73.4274	19.9529	49.2978	29.0106	47.3403
ENSG00000077238.14	ENST00000563886.1	3566	IL4R	HGNC:6015	2468.63	-0.473599	0.473599	-1.38857	1.38857	0.156171	-3.03256	0.00242488	0.0318649	2901.36	2035.9	2313.2	1437.95	4463.75	2853.69	1927.13	1816.05
ENSG00000165322.18	ENST00000454919.1	94134	ARHGAP12	HGNC:16348	1431.02	0.483625	0.483625	1.39825	1.39825	0.159532	3.03153	0.00243321	0.0319347	1180	1682.05	1222.33	2196.7	1066.05	1385.92	1251.6	1463.52
ENSG00000164291.17	ENST00000512106.1	153642	ARSK	HGNC:25239	2240.02	-0.413711	0.413711	-1.33211	1.33211	0.136483	-3.03123	0.00243563	0.0319447	2561.13	1918.92	2671.53	1805.09	2161.56	1758.91	2850.29	2192.76
ENSG00000228544.1	ENST00000414656.1	100131193	CCDC183-AS1	HGNC:44105	120.528	0.772697	0.772697	1.70846	1.70846	0.254966	3.03058	0.00244081	0.0319909	88.3677	152.688	110.254	215.183	97.8642	144.173	56.9852	98.7095
ENSG00000177885.15	ENST00000577711.1	2885	GRB2	HGNC:4566	17127.3	-0.419036	0.419036	-1.33703	1.33703	0.138283	-3.03028	0.0024433	0.0320017	19543.2	14711.5	20772.2	12892.6	15387.5	12295.6	22469.8	18946.2
ENSG00000092421.17	ENST00000512156.1	57556	SEMA6A	HGNC:10738	273.849	0.596848	0.596848	1.51241	1.51241	0.197252	3.02582	0.0024796	0.0324255	219.073	328.626	210.966	377.335	312.595	411.125	133.656	197.419
ENSG00000136488.15	ENST00000558661.1	1442	CSH1	HGNC:2440	9294.51	0.570554	0.570554	1.48509	1.48509	0.188583	3.02548	0.00248238	0.0324255	8100.65	10488.4	5617.63	11445.5	3430.95	5958.52	15253.4	14061.1
ENSG00000076108.11	ENST00000550730.1	11176	BAZ2A	HGNC:962	10272.7	0.42123	0.42123	1.33907	1.33907	0.139215	3.02574	0.00248023	0.0324255	8689.79	11855.5	9813.63	15637	7714.17	10118.1	8541.56	9811.53
ENSG00000123908.12	ENST00000518019.1	27161	AGO2	HGNC:3263	3976.64	0.414708	0.414708	1.33303	1.33303	0.137072	3.02548	0.00248235	0.0324255	3368.34	4584.94	4004.11	6115.89	3282.73	4326.11	2818.18	3312.81
ENSG00000112773.16	ENST00000423467.1	55603	TENT5A	HGNC:18345	20529.4	0.409747	0.409747	1.32845	1.32845	0.135474	3.02455	0.00249005	0.0324817	17497.7	23561.1	19863.7	30300	15314.3	20682.7	17315.2	19700.6
ENSG00000183495.14	ENST00000611118.1	57634	EP400	HGNC:11958	3983.22	0.403783	0.403783	1.32297	1.32297	0.133499	3.02462	0.00248942	0.0324817	3408.37	4558.07	3805.87	5667.16	3291.28	4162.41	3127.97	3844.64
ENSG00000087253.13	ENST00000562299.1	54947	LPCAT2	HGNC:26032	1269.5	-0.480209	0.480209	-1.39495	1.39495	0.158796	-3.02406	0.00249408	0.0325123	1459.71	1079.3	1199.01	672.064	1679.84	1319.88	1500.26	1245.96
ENSG00000115758.13	ENST00000443218.1	4953	ODC1	HGNC:8109	365.929	-0.5598	0.5598	-1.47407	1.47407	0.185128	-3.02385	0.00249581	0.0325129	439.999	291.859	424.052	262.095	598.587	363.687	297.359	249.796
ENSG00000161091.13	ENST00000586402.1	126321	MFSD12	HGNC:28299	11199.6	0.443099	0.443099	1.35952	1.35952	0.146582	3.02288	0.00250381	0.0325951	9444.31	12954.9	9189.21	15375.9	9966	10986	9177.72	12502.9
ENSG00000105974.12	ENST00000393467.1	857	CAV1	HGNC:1527	1841.36	-0.472841	0.472841	-1.38784	1.38784	0.156476	-3.02181	0.0025127	0.0326889	2111.1	1571.62	1698.33	946.397	2800.06	2231.42	1834.92	1537.05
ENSG00000111450.14	ENST00000344271.5	2054	STX2	HGNC:3403	327.506	-0.585799	0.585799	-1.50087	1.50087	0.193919	-3.02085	0.00252069	0.0327632	390.316	264.697	338.182	191.727	438.014	266.952	394.752	335.411
ENSG00000110042.8	ENST00000527475.1	23220	DTX4	HGNC:29151	12767.4	-0.441002	0.441002	-1.35755	1.35755	0.145993	-3.02071	0.00252182	0.0327632	14602.6	10932.2	14729.5	8605.28	13062.5	10276.3	16015.9	13915
ENSG00000149600.11	ENST00000474815.2	149951	COMMD7	HGNC:16223	1883.01	0.482437	0.482437	1.3971	1.3971	0.159723	3.02046	0.00252387	0.0327679	1526.26	2239.76	1820.24	3315.45	1541.12	2012.84	1217.41	1391
ENSG00000117592.9	ENST00000470017.1	9588	PRDX6	HGNC:16753	29586.6	-0.405197	0.405197	-1.32427	1.32427	0.134201	-3.01933	0.00253337	0.0328691	33891.1	25282.1	32026.5	25150.9	41509.6	26808.7	28137.2	23886.7
ENSG00000141696.13	ENST00000590496.1	10609	P3H4	HGNC:16946	3715.4	-0.495858	0.495858	-1.41016	1.41016	0.164346	-3.01716	0.00255156	0.0330828	4388.02	3042.78	5425.75	2815.74	4675.63	3509.44	3062.69	2803.15
ENSG00000138092.11	ENST00000395845.2	79172	CENPO	HGNC:28152	511.243	-0.587597	0.587597	-1.50274	1.50274	0.194881	-3.01517	0.00256839	0.0332787	609.029	413.456	616.996	283.511	687.9	510.65	522.191	446.207
ENSG00000134330.19	ENST00000490621.1	285148	IAH1	HGNC:27696	610.534	-0.521905	0.521905	-1.43585	1.43585	0.173306	-3.01147	0.00259989	0.0336642	719.634	501.434	749.512	407.93	534.928	443.68	874.463	652.692
ENSG00000267534.4	ENST00000646641.1	9294	S1PR2	HGNC:3169	2012.53	-0.491553	0.491553	-1.40596	1.40596	0.163266	-3.01075	0.00260605	0.0337213	2333.49	1691.57	2417.1	1269.68	2019.04	1608.22	2564.33	2196.79
ENSG00000177427.13	ENST00000395706.2	125170	MIEF2	HGNC:17920	589.227	-0.471263	0.471263	-1.38632	1.38632	0.156615	-3.00906	0.00262059	0.0338868	683.462	494.992	592.613	412.009	824.72	616.687	633.053	456.28
ENSG00000148572.16	ENST00000277746.11	29982	NRBF2	HGNC:19692	2629.12	0.493418	0.493418	1.40778	1.40778	0.164068	3.00739	0.002635	0.0340503	2137.91	3120.33	2337.59	4445.41	1853.72	2463.96	2222.42	2451.62
ENSG00000174684.7	ENST00000311181.5	11041	B4GAT1	HGNC:15685	1208.86	-0.456506	0.456506	-1.37221	1.37221	0.151904	-3.00523	0.00265378	0.03427	1396.2	1021.53	1477.82	896.426	1301.69	1001.77	1409.09	1166.38
ENSG00000104880.18	ENST00000594665.1	23370	ARHGEF18	HGNC:17090	1018.74	-0.491056	0.491056	-1.40547	1.40547	0.16347	-3.00395	0.00266497	0.0343915	1192.7	844.775	1308.2	725.095	1433.76	1103.15	836.128	706.075
ENSG00000107672.15	ENST00000465189.1	54780	NSMCE4A	HGNC:25935	523.737	0.550296	0.550296	1.46439	1.46439	0.183245	3.00306	0.0026728	0.0344511	416.436	631.039	454.796	890.307	425.662	527.393	368.849	475.417
ENSG00000064042.18	ENST00000505705.1	22998	LIMCH1	HGNC:29191	2639.69	-0.422006	0.422006	-1.33979	1.33979	0.140527	-3.00302	0.00267316	0.0344511	2992.11	2287.27	2194.47	1401.24	3211.47	2621.15	3570.38	2839.41
ENSG00000102349.18	ENST00000640927.1	11279	KLF8	HGNC:6351	2855.48	-0.425929	0.425929	-1.34344	1.34344	0.14185	-3.00267	0.00267625	0.0344679	3282.65	2428.32	3722.12	2347.64	2789.61	2371.87	3336.22	2565.44
ENSG00000106266.11	ENST00000419693.1	29886	SNX8	HGNC:14972	1237.33	0.454138	0.454138	1.36996	1.36996	0.151285	3.00188	0.00268317	0.034534	1037.83	1436.84	1088.75	1785.71	1154.42	1401.73	870.319	1123.07
ENSG00000169550.14	ENST00000648230.1	143662	MUC15	HGNC:14956	2108.03	1.46077	1.46077	2.75256	2.75256	0.487119	2.9988	0.00271046	0.0347944	1070.81	3145.25	831.142	4631.02	1507.87	3266.67	873.427	1538.06
ENSG00000146540.15	ENST00000465681.1	84310	C7orf50	HGNC:22421	1002.37	-0.472792	0.472792	-1.38779	1.38779	0.157661	-2.99878	0.00271062	0.0347944	1163.63	841.118	1231.87	718.976	1256.08	991.536	1002.94	812.843
ENSG00000111276.11	ENST00000442489.1	1027	CDKN1B	HGNC:1785	2276.98	-0.398797	0.398797	-1.31841	1.31841	0.133043	-2.99752	0.0027219	0.0349159	2583.47	1970.49	2209.31	1571.55	2530.22	1971.91	3010.89	2368.02
ENSG00000171223.6	ENST00000302754.6	3726	JUNB	HGNC:6205	2876.46	0.577753	0.577753	1.49252	1.49252	0.192781	2.99694	0.00272708	0.0349591	2291.24	3461.68	1916.72	4533.12	2767.75	2833.23	2189.27	3018.7
ENSG00000104953.20	ENST00000469572.1	79816	TLE6	HGNC:30788	2683.56	-0.507442	0.507442	-1.42153	1.42153	0.16939	-2.9957	0.00273812	0.0350774	3111.38	2255.74	2973.67	1469.57	2692.69	2338.39	3667.77	2959.27
ENSG00000175093.5	ENST00000507895.1	92369	SPSB4	HGNC:30630	24.1727	1.82367	1.82367	3.5398	3.5398	0.608886	2.99509	0.00274366	0.0351251	9.14248	39.203	13.7817	54.0507	9.50138	59.5294	4.14438	4.02896
ENSG00000126458.4	ENST00000601532.1	6237	RRAS	HGNC:10447	623.397	-0.515599	0.515599	-1.42959	1.42959	0.17219	-2.99436	0.0027502	0.0351854	728.45	518.344	706.047	384.474	689.8	532.974	789.504	637.583
ENSG00000111962.8	ENST00000466695.1	10090	UST	HGNC:17223	110.458	0.894938	0.894938	1.85953	1.85953	0.298925	2.99386	0.00275474	0.0352202	75.0243	145.891	54.0667	161.132	125.418	224.165	45.5881	52.3765
ENSG00000157445.15	ENST00000471865.1	55799	CACNA2D3	HGNC:15460	311.447	0.616953	0.616953	1.53363	1.53363	0.206142	2.99286	0.00276381	0.0353127	245.327	377.567	230.048	482.377	362.953	453.911	142.981	196.412
ENSG00000090971.5	ENST00000588985.1	57106	NAT14	HGNC:28918	381.052	-0.572206	0.572206	-1.4868	1.4868	0.191313	-2.99095	0.00278113	0.0355105	453.312	308.791	443.135	228.441	505.473	353.456	411.329	344.476
ENSG00000262454.4	ENST00000641999.1	100129781	MIR193BHG	HGNC:51945	989.895	-0.515249	0.515249	-1.42924	1.42924	0.172428	-2.9882	0.00280622	0.0358071	1148.98	830.81	1036.81	528.269	1292.19	1032.46	1117.95	931.697
ENSG00000151883.19	ENST00000503561.7	79668	PARP8	HGNC:26124	732.211	-0.483163	0.483163	-1.3978	1.3978	0.161712	-2.9878	0.00280991	0.0358306	840.341	624.081	580.951	351.839	819.019	589.713	1121.05	930.69
ENSG00000149269.10	ENST00000526968.1	5058	PAK1	HGNC:8590	3915.05	0.459131	0.459131	1.37471	1.37471	0.153717	2.98686	0.00281859	0.0359175	3282.61	4547.49	3796.33	6330.05	2191.02	3209.94	3860.49	4102.49
ENSG00000170542.6	ENST00000380698.5	5272	SERPINB9	HGNC:8955	22622	-0.41991	0.41991	-1.33784	1.33784	0.140626	-2.98601	0.00282645	0.0359939	25989.9	19254.2	28008.6	17181	32829.2	25666.5	17131.8	14915.2
ENSG00000072042.13	ENST00000556692.1	51109	RDH11	HGNC:17964	1930.25	0.432167	0.432167	1.34926	1.34926	0.144832	2.98391	0.00284588	0.0362174	1627.9	2232.6	1850.99	2929.96	1419.51	1874.25	1613.2	1893.61
ENSG00000159110.20	ENST00000417007.1	3455	IFNAR2	HGNC:5433	1609.71	-0.502328	0.502328	-1.4165	1.4165	0.168661	-2.97833	0.00289828	0.0368599	1860.95	1358.46	1820.24	932.12	1597.18	1243.61	2165.44	1899.65
ENSG00000160999.10	ENST00000444095.2	10603	SH2B2	HGNC:17381	2178.44	0.434333	0.434333	1.35129	1.35129	0.145879	2.97735	0.00290755	0.0369535	1864.51	2492.37	1905.05	2794.32	1443.26	2173.75	2245.22	2509.04
ENSG00000277075.2	ENST00000303910.4	3012	H2AC8	HGNC:4724	72.1043	1.00563	1.00563	2.00782	2.00782	0.337798	2.97702	0.00291065	0.0369685	47.7559	96.4526	38.1647	126.458	63.6593	88.3639	41.4438	74.5358
ENSG00000248329.6	ENST00000515405.1	100506013	APELA	HGNC:48925	60.7245	1.10573	1.10573	2.15208	2.15208	0.3715	2.97639	0.0029166	0.0370197	36.26	85.1891	32.864	112.181	54.1579	117.198	21.758	26.1882
ENSG00000166387.13	ENST00000534552.1	8495	PPFIBP2	HGNC:9250	3766.18	-0.452769	0.452769	-1.36866	1.36866	0.152223	-2.97439	0.00293575	0.0372383	4334.54	3197.82	4577.64	2583.22	3659.93	3003.44	4766.03	4006.8
ENSG00000178776.5	ENST00000515291.1	389336	C5orf46	HGNC:33768	21.2636	-1.76249	1.76249	-3.39283	3.39283	0.592656	-2.97388	0.00294056	0.0372542	32.9477	9.57942	28.6235	5.09912	59.8587	18.6029	10.3609	5.0362
ENSG00000100647.8	ENST00000556993.1	9766	SUSD6	HGNC:19956	1107.76	0.44326	0.44326	1.35967	1.35967	0.149053	2.97385	0.00294087	0.0372542	935.013	1280.51	994.402	1558.29	795.266	1047.34	1015.37	1235.88
ENSG00000173950.16	ENST00000455281.1	152002	XXYLT1	HGNC:26639	860.011	-0.478485	0.478485	-1.39328	1.39328	0.160938	-2.9731	0.00294809	0.037316	1009.35	710.675	873.547	639.43	1334.94	791.555	819.55	701.039
ENSG00000129055.12	ENST00000503439.1	25847	ANAPC13	HGNC:24540	2019.86	-0.402125	0.402125	-1.32145	1.32145	0.135262	-2.97294	0.00294961	0.037316	2296.53	1743.18	2265.5	1584.81	2153.01	1658.45	2471.08	1986.28
ENSG00000114790.13	ENST00000483068.1	26084	ARHGEF26	HGNC:24490	50.2617	1.14814	1.14814	2.21628	2.21628	0.386414	2.97128	0.00296562	0.0374939	30.4316	70.0919	58.3072	142.775	13.3019	36.2757	19.6858	31.2244
ENSG00000140479.17	ENST00000559417.1	5046	PCSK6	HGNC:8569	45902.4	-0.406957	0.406957	-1.32589	1.32589	0.137002	-2.97046	0.00297357	0.0375698	52412.1	39392.6	58084.5	36441.4	40098.7	33689	59053.2	48047.4
ENSG00000114416.18	ENST00000481383.1	8087	FXR1	HGNC:4023	3580.08	-0.419325	0.419325	-1.3373	1.3373	0.141244	-2.9688	0.0029897	0.0377488	4085.45	3074.71	4185.39	2625.03	3919.32	3078.78	4151.63	3520.3
ENSG00000133962.8	ENST00000553676.1	79820	CATSPERB	HGNC:20500	34.591	1.33222	1.33222	2.5179	2.5179	0.448858	2.96803	0.00299715	0.0377908	18.7942	50.3878	26.5033	86.6851	13.3019	36.2757	16.5775	28.2027
ENSG00000197119.13	ENST00000556844.1	123096	SLC25A29	HGNC:20116	184.369	0.651718	0.651718	1.57104	1.57104	0.219592	2.96785	0.00299889	0.0377908	143.336	225.403	166.44	239.659	133.019	250.209	130.548	186.339
ENSG00000181035.14	ENST00000596819.1	284439	SLC25A42	HGNC:28380	347.906	0.553443	0.553443	1.46758	1.46758	0.186458	2.9682	0.00299551	0.0377908	282.614	413.197	307.438	516.031	199.529	311.599	340.875	411.961
ENSG00000100336.17	ENST00000480236.2	80832	APOL4	HGNC:14867	24.9183	1.73734	1.73734	3.3342	3.3342	0.585513	2.96721	0.00300515	0.0378449	14.2635	35.5731	2.12026	26.5154	8.55124	28.8345	32.1189	51.3692
ENSG00000178922.16	ENST00000469587.1	81888	HYI	HGNC:26948	2683.22	-0.434372	0.434372	-1.35132	1.35132	0.146466	-2.96568	0.00302012	0.0380085	3052.02	2314.43	2667.29	1610.3	2923.58	2301.18	3565.2	3031.79
ENSG00000075618.18	ENST00000473330.1	6624	FSCN1	HGNC:11148	1572	-0.45976	0.45976	-1.37531	1.37531	0.155149	-2.96334	0.00304317	0.0382737	1806.83	1337.17	1622	933.139	2781.05	2233.28	1017.44	845.075
ENSG00000139132.14	ENST00000494977.1	121512	FGD4	HGNC:19125	2717.38	-0.42246	0.42246	-1.34021	1.34021	0.142612	-2.9623	0.00305352	0.0383789	3097.04	2337.72	2958.82	1848.94	3072.75	2441.63	3259.55	2722.57
ENSG00000088881.21	ENST00000477287.1	57593	EBF4	HGNC:29278	153.542	-0.687318	0.687318	-1.61029	1.61029	0.232041	-2.96205	0.003056	0.038385	188.551	118.532	165.38	86.6851	202.379	133.941	197.894	134.97
ENSG00000180346.3	ENST00000317005.2	166815	TIGD2	HGNC:18333	1545.26	0.422547	0.422547	1.34029	1.34029	0.142664	2.96183	0.00305813	0.0383867	1313.49	1777.03	1488.42	2218.12	1172.47	1597.06	1279.58	1515.9
ENSG00000170421.12	ENST00000546921.1	3856	KRT8	HGNC:6446	213461	0.440577	0.440577	1.35715	1.35715	0.148823	2.9604	0.00307243	0.0385412	177415	249507	194916	341847	192537	243092	144791	163581
ENSG00000108861.9	ENST00000591618.1	1845	DUSP3	HGNC:3069	4527.85	0.431185	0.431185	1.34834	1.34834	0.145702	2.95937	0.00308267	0.0386446	3826.63	5229.08	3890.68	6530.96	4228.11	5025.58	3361.09	4130.69
ENSG00000154027.19	ENST00000531672.1	26289	AK5	HGNC:365	325.69	-0.550216	0.550216	-1.46431	1.46431	0.186055	-2.95727	0.00310375	0.0388555	387.912	263.468	277.754	170.311	296.443	235.327	589.538	384.766
ENSG00000137270.11	ENST00000259803.8	8521	GCM1	HGNC:4197	19639.8	-0.378504	0.378504	-1.29999	1.29999	0.127999	-2.95709	0.00310554	0.0388555	22112.5	17167.1	21612.9	15507.5	19771.4	14691.7	24953.3	21302.1
ENSG00000130045.16	ENST00000478686.1	158046	NXNL2	HGNC:30482	70.8992	0.941585	0.941585	1.92064	1.92064	0.318544	2.95591	0.00311751	0.0389799	48.1343	93.6642	58.3072	133.597	33.2548	68.8308	52.8408	78.5647
ENSG00000135604.10	ENST00000367568.5	8676	STX11	HGNC:11429	859.737	0.493256	0.493256	1.40762	1.40762	0.166899	2.95542	0.00312248	0.0390169	717.84	1001.63	571.41	1044.3	836.122	1051.07	745.988	909.538
ENSG00000135365.16	ENST00000530312.1	51317	PHF21A	HGNC:24156	1078.07	-0.524861	0.524861	-1.4388	1.4388	0.177615	-2.95506	0.0031261	0.0390367	1265.31	890.822	1192.65	590.478	886.479	801.786	1716.81	1280.2
ENSG00000131242.18	ENST00000578148.1	84440	RAB11FIP4	HGNC:30267	1323.49	0.501521	0.501521	1.4157	1.4157	0.169825	2.95317	0.00314533	0.0392009	1099.6	1547.37	1025.15	1747.98	945.387	1527.3	1328.27	1366.82
ENSG00000088812.18	ENST00000446916.2	8455	ATRN	HGNC:885	8351.78	-0.421994	0.421994	-1.33978	1.33978	0.142881	-2.95346	0.00314233	0.0392009	9511.32	7192.24	9267.66	5586.6	8851.49	7362.11	10414.8	8628.02
ENSG00000075624.17	ENST00000646584.1	60	ACTB	HGNC:132	129695	-0.410523	0.410523	-1.32917	1.32917	0.139002	-2.95335	0.00314341	0.0392009	148565	110826	141504	94393.9	185178	128792	119012	109292
ENSG00000073282.13	ENST00000456148.1	8626	TP63	HGNC:15979	117.873	0.806817	0.806817	1.74935	1.74935	0.27325	2.95267	0.00315042	0.0392389	87.552	148.194	39.2248	97.9031	164.374	265.092	59.0574	81.5865
ENSG00000159200.18	ENST00000463276.1	1827	RCAN1	HGNC:3040	1009.02	0.519828	0.519828	1.43378	1.43378	0.176086	2.95213	0.00315594	0.0392823	814.347	1203.68	871.427	1712.29	929.235	1031.53	642.378	867.234
ENSG00000156735.11	ENST00000521311.1	9530	BAG4	HGNC:940	686.685	-0.473386	0.473386	-1.38836	1.38836	0.160499	-2.94946	0.0031833	0.0395717	794.078	579.293	728.31	444.643	786.714	596.224	867.211	697.01
ENSG00000117543.21	ENST00000481982.1	51611	DPH5	HGNC:24270	226.885	-0.637475	0.637475	-1.5556	1.5556	0.216188	-2.94871	0.00319106	0.0396426	275.226	178.543	284.115	138.696	289.792	193.47	251.771	203.463
ENSG00000062038.14	ENST00000569117.1	1001	CDH3	HGNC:1762	155.984	-0.728946	0.728946	-1.65743	1.65743	0.247244	-2.94828	0.00319546	0.0396718	191.059	120.91	106.013	45.8921	356.302	236.257	110.862	80.5792
ENSG00000138439.12	ENST00000481658.1	150864	FAM117B	HGNC:14440	629.573	-0.561001	0.561001	-1.47529	1.47529	0.190352	-2.94718	0.00320688	0.039788	752.788	506.358	849.164	399.771	491.221	434.378	917.979	684.923
ENSG00000179921.15	ENST00000521462.1	151306	GPBAR1	HGNC:19680	263.579	-0.63207	0.63207	-1.54979	1.54979	0.214562	-2.94586	0.00322057	0.0398789	316.943	210.214	309.558	140.736	252.737	189.75	388.535	300.158
ENSG00000166900.17	ENST00000530221.1	6809	STX3	HGNC:11438	3702.47	0.480626	0.480626	1.39535	1.39535	0.163143	2.94603	0.00321877	0.0398789	3023.24	4381.69	3157.07	6050.62	3244.72	4101.95	2667.94	2992.51
ENSG00000071462.12	ENST00000471215.1	114049	BUD23	HGNC:16405	1728.59	0.437542	0.437542	1.35429	1.35429	0.148537	2.94568	0.00322248	0.0398789	1451.17	2006	1683.49	2739.25	1511.67	1771.93	1158.35	1506.83
ENSG00000109756.9	ENST00000509891.1	9693	RAPGEF2	HGNC:16854	10296.6	-0.403034	0.403034	-1.32229	1.32229	0.136809	-2.94597	0.00321943	0.0398789	11750.8	8842.37	12581.6	8187.15	12941.8	9793.51	9728.92	8546.43
ENSG00000136100.14	ENST00000475375.1	51028	VPS36	HGNC:20312	1906.06	-0.411577	0.411577	-1.33014	1.33014	0.139936	-2.94118	0.00326962	0.0404364	2176	1636.11	2191.29	1454.27	1848.02	1528.23	2488.7	1925.84
ENSG00000125740.14	ENST00000587358.1	2354	FOSB	HGNC:3797	1273.89	0.432283	0.432283	1.34937	1.34937	0.146989	2.94092	0.00327244	0.0404454	1079.81	1467.96	1074.97	1667.41	1007.15	1205.47	1157.32	1531.01
ENSG00000136720.7	ENST00000494089.1	9394	HS6ST1	HGNC:5201	4170.59	-0.397099	0.397099	-1.31686	1.31686	0.135051	-2.94037	0.00327819	0.0404905	4703.44	3637.75	3868.42	2577.1	4511.26	3533.63	5730.64	4802.52
ENSG00000187840.5	ENST00000520657.1	1978	EIF4EBP1	HGNC:3288	1244.01	-0.429217	0.429217	-1.3465	1.3465	0.145988	-2.94009	0.00328117	0.0405014	1423.55	1064.47	1150.24	836.256	1561.08	1042.69	1559.32	1314.45
ENSG00000162231.14	ENST00000527064.1	10482	NXF1	HGNC:8071	3078.7	0.418399	0.418399	1.33644	1.33644	0.142319	2.93987	0.00328348	0.0405039	2613.93	3543.46	2781.78	4435.22	2534.02	3224.82	2526	2970.35
ENSG00000131142.13	ENST00000458625.5	6370	CCL25	HGNC:10624	654.99	-0.510424	0.510424	-1.42447	1.42447	0.17365	-2.93939	0.00328863	0.0405416	763.116	546.864	658.341	358.978	696.451	602.735	934.557	678.88
ENSG00000124370.11	ENST00000486135.1	84693	MCEE	HGNC:16732	500.177	-0.521088	0.521088	-1.43504	1.43504	0.177294	-2.93912	0.0032915	0.040551	588.914	411.44	642.439	353.879	559.631	460.423	564.671	420.019
ENSG00000253304.2	ENST00000420504.2	399474	TMEM200B	HGNC:33785	217.586	-0.816441	0.816441	-1.76106	1.76106	0.278126	-2.9355	0.00333006	0.0409737	284.336	150.835	429.353	122.379	161.523	148.823	262.132	181.303
ENSG00000103855.18	ENST00000559465.1	80381	CD276	HGNC:19137	18997.5	-0.413593	0.413593	-1.332	1.332	0.140893	-2.93551	0.00333	0.0409737	21661.1	16333.8	23283.6	14328.5	20237.9	15911.1	21461.7	18761.9
ENSG00000267064.2	ENST00000669654.1	100133957	UXT-AS1	HGNC:49239	42.1596	1.18255	1.18255	2.26977	2.26977	0.40291	2.93502	0.00333525	0.0409853	25.2564	59.0628	36.0444	91.7842	19.0028	51.1581	20.7219	34.2462
ENSG00000088387.19	ENST00000479769.1	23348	DOCK9	HGNC:14132	4544.34	0.389671	0.389671	1.31009	1.31009	0.132766	2.93502	0.00333524	0.0409853	3915.56	5173.12	4135.57	6089.37	4409.59	5539.02	3201.53	3890.97
ENSG00000147180.17	ENST00000360700.4	7552	ZNF711	HGNC:13128	17.494	1.86877	1.86877	3.65221	3.65221	0.637074	2.93336	0.0033531	0.0411474	7.95819	27.0297	9.54117	34.674	1.90028	11.1618	12.4331	35.2534
ENSG00000121440.15	ENST00000308537.4	23024	PDZRN3	HGNC:17704	149.606	-0.763074	0.763074	-1.6971	1.6971	0.26015	-2.9332	0.00335483	0.0411474	182.816	116.396	128.276	47.9317	303.094	217.654	117.079	83.6009
ENSG00000165449.11	ENST00000490066.1	220963	SLC16A9	HGNC:23520	987.223	-0.514628	0.514628	-1.42863	1.42863	0.175431	-2.9335	0.00335162	0.0411474	1186.31	788.136	431.473	239.659	234.684	225.095	2892.77	1899.65
ENSG00000023839.12	ENST00000648523.1	1244	ABCC2	HGNC:53	63.9952	1.05989	1.05989	2.08477	2.08477	0.361404	2.9327	0.0033603	0.0411762	41.9974	85.993	30.7438	108.101	35.1551	75.3419	60.0935	74.5358
ENSG00000137266.14	ENST00000380298.2	63027	SLC22A23	HGNC:21106	347.612	0.640488	0.640488	1.55886	1.55886	0.218447	2.932	0.00336786	0.0411762	289.246	405.977	157.959	370.196	560.582	624.128	149.198	223.607
ENSG00000018280.17	ENST00000468721.1	6556	SLC11A1	HGNC:10907	376.749	0.596913	0.596913	1.51248	1.51248	0.203559	2.93238	0.00336371	0.0411762	312.74	440.759	175.982	370.196	255.587	386.011	506.65	566.069
ENSG00000135750.15	ENST00000472869.1	3775	KCNK1	HGNC:6272	875.439	-0.467451	0.467451	-1.38266	1.38266	0.159407	-2.93243	0.00336324	0.0411762	1020.17	730.706	764.354	491.555	1509.77	1004.56	786.395	696.003
ENSG00000275023.5	ENST00000615441.1	4302	MLLT6	HGNC:7138	3108.85	0.441946	0.441946	1.35844	1.35844	0.150725	2.93214	0.00336639	0.0411762	2606.11	3611.59	2712.87	4639.18	2570.12	3316.9	2535.32	2878.69
ENSG00000274641.2	ENST00000616182.2	8348	H2BC17	HGNC:4758	19.7451	1.75922	1.75922	3.38516	3.38516	0.600394	2.93011	0.00338839	0.041401	8.57899	30.9113	11.6614	55.0705	4.75069	19.5331	9.32485	18.1303
ENSG00000163806.16	ENST00000467226.1	245711	SPDYA	HGNC:30613	38.3928	1.23071	1.23071	2.34682	2.34682	0.420069	2.92977	0.00339209	0.04142	22.9753	53.8103	27.5634	77.5067	12.3518	32.5551	29.0106	51.3692
ENSG00000125629.15	ENST00000479999.1	51141	INSIG2	HGNC:20452	577.713	-0.482249	0.482249	-1.39692	1.39692	0.16465	-2.92894	0.00340126	0.0415056	668.775	486.651	594.733	367.137	636.593	462.283	774.998	630.532
ENSG00000149596.7	ENST00000342272.3	57158	JPH2	HGNC:14202	192.303	-0.678293	0.678293	-1.60025	1.60025	0.231656	-2.92802	0.0034113	0.0416019	232.517	152.089	192.944	85.6653	285.992	219.515	218.616	151.086
ENSG00000071967.12	ENST00000445146.1	79901	CYBRD1	HGNC:20797	230.619	-0.666275	0.666275	-1.58697	1.58697	0.227706	-2.92603	0.00343317	0.0418252	281.205	180.032	178.102	80.5661	202.379	179.518	463.134	280.013
ENSG00000121864.10	ENST00000466663.1	51193	ZNF639	HGNC:30950	314.638	-0.587517	0.587517	-1.50266	1.50266	0.200803	-2.92584	0.00343527	0.0418252	375.05	254.227	367.865	182.549	390.507	279.974	366.777	300.158
ENSG00000139173.10	ENST00000546978.1	84216	TMEM117	HGNC:25308	271.428	0.563369	0.563369	1.47772	1.47772	0.192555	2.92576	0.00343611	0.0418252	218.409	324.447	209.906	347.76	151.072	205.562	294.251	420.019
ENSG00000167685.15	ENST00000592171.1	55311	ZNF444	HGNC:16052	607.005	-0.533301	0.533301	-1.44724	1.44724	0.182336	-2.92484	0.00344638	0.0418973	714.987	499.023	626.537	337.562	921.634	605.525	596.79	553.982
ENSG00000104738.18	ENST00000648533.1	4173	MCM4	HGNC:6947	2255.54	0.490263	0.490263	1.4047	1.4047	0.167615	2.92493	0.00344533	0.0418973	1872.35	2638.73	1588.08	3115.56	2031.4	2514.19	1997.59	2286.44
ENSG00000141655.17	ENST00000587697.1	8792	TNFRSF11A	HGNC:11908	73.1644	0.962227	0.962227	1.94832	1.94832	0.329024	2.92449	0.00345018	0.041917	53.2022	93.1265	36.0444	72.4075	19.9529	54.8786	103.609	152.093
ENSG00000006652.15	ENST00000462155.2	3475	IFRD1	HGNC:5456	490.269	0.512517	0.512517	1.42654	1.42654	0.175288	2.92385	0.00345732	0.0419344	396.664	583.875	479.179	841.355	343	452.981	367.813	457.287
ENSG00000163220.11	ENST00000368738.4	6280	S100A9	HGNC:10499	1230.08	0.509442	0.509442	1.4235	1.4235	0.174248	2.92366	0.00345944	0.0419344	1021.72	1438.43	694.385	1342.09	1314.99	1849.13	1055.78	1124.08
ENSG00000177548.13	ENST00000563577.1	79874	RABEP2	HGNC:24817	1069.03	0.47391	0.47391	1.38887	1.38887	0.162099	2.92358	0.0034603	0.0419344	885.114	1252.94	960.478	1607.24	815.219	1189.66	879.644	961.914
ENSG00000093000.19	ENST00000469163.1	10762	NUP50	HGNC:8065	4649.26	0.425494	0.425494	1.34303	1.34303	0.145537	2.92361	0.00345994	0.0419344	3942.37	5356.15	4381.52	6903.19	3284.63	4637.71	4160.95	4527.54
ENSG00000102034.17	ENST00000434609.1	2000	ELF4	HGNC:3319	11756.8	-0.433899	0.433899	-1.35088	1.35088	0.14859	-2.9201	0.00349914	0.0423785	13365.3	10148.2	12204.2	7002.11	12814.5	10717.1	15077.2	12725.5
ENSG00000166881.10	ENST00000553654.1	23306	NEMP1	HGNC:29001	502.718	0.511808	0.511808	1.42584	1.42584	0.175504	2.91623	0.00354294	0.042882	416.204	589.233	346.663	619.033	497.872	614.827	404.077	533.837
ENSG00000123607.15	ENST00000476227.1	79809	TTC21B	HGNC:25660	221.511	-0.612666	0.612666	-1.52908	1.52908	0.210234	-2.91421	0.00356592	0.0431331	268.084	174.938	303.197	160.112	256.537	193.47	244.518	171.231
ENSG00000168488.18	ENST00000567024.1	11273	ATXN2L	HGNC:31326	6629.94	0.419902	0.419902	1.33784	1.33784	0.144191	2.91212	0.00358988	0.0433957	5626.64	7633.24	5789.37	9486.41	5392.03	6989.12	5698.52	6424.18
ENSG00000163050.17	ENST00000479852.1	56997	COQ8A	HGNC:16812	422.652	0.562059	0.562059	1.47638	1.47638	0.193048	2.91151	0.00359691	0.0434352	343.016	502.289	285.175	564.983	321.147	460.423	422.726	481.461
ENSG00000174442.12	ENST00000569489.1	55055	ZWILCH	HGNC:25468	661.531	-0.477401	0.477401	-1.39223	1.39223	0.163985	-2.91125	0.0035999	0.0434352	770.086	552.977	824.781	495.635	793.365	584.132	692.111	579.163
ENSG00000111676.15	ENST00000537488.1	1822	ATN1	HGNC:3033	5726.15	0.414965	0.414965	1.33327	1.33327	0.142532	2.91139	0.00359829	0.0434352	4854.15	6598.15	5344.12	8668.51	4361.13	5529.72	4857.21	5596.23
ENSG00000198642.7	ENST00000359039.5	55958	KLHL9	HGNC:18732	1570.42	-0.4612	0.4612	-1.37669	1.37669	0.158503	-2.90973	0.00361741	0.0436192	1819.55	1321.3	2010.01	1132.01	1906.93	1500.33	1541.71	1331.57
ENSG00000123684.13	ENST00000488600.1	9926	LPGAT1	HGNC:28985	742.403	-0.483723	0.483723	-1.39835	1.39835	0.166328	-2.90825	0.0036346	0.0437991	863.28	621.525	915.953	527.249	829.471	611.106	844.417	726.22
ENSG00000086232.13	ENST00000461493.1	27102	EIF2AK1	HGNC:24921	8276.01	0.427622	0.427622	1.34502	1.34502	0.147091	2.90719	0.00364694	0.0439204	6997.05	9554.97	7240.69	12213.4	6248.11	8054.14	7502.36	8397.36
ENSG00000114529.13	ENST00000467942.2	79669	C3orf52	HGNC:26255	221.913	-0.634502	0.634502	-1.5524	1.5524	0.21836	-2.90576	0.00366363	0.0440939	273.227	170.599	168.561	94.8437	476.019	267.882	175.1	149.072
ENSG00000168781.22	ENST00000431962.1	9677	PPIP5K1	HGNC:29023	224.881	0.643089	0.643089	1.56167	1.56167	0.22136	2.90518	0.00367043	0.0441206	174.684	275.079	159.02	336.542	168.174	253	196.858	235.694
ENSG00000179761.12	ENST00000419875.2	51268	PIPOX	HGNC:17804	3739.17	-0.523345	0.523345	-1.43728	1.43728	0.180132	-2.90534	0.00366856	0.0441206	4425.78	3052.55	4857.52	2240.55	2387.7	2243.51	6032.14	4673.59
ENSG00000108961.14	ENST00000580777.1	29098	RANGRF	HGNC:17679	757.127	0.546091	0.546091	1.46012	1.46012	0.187996	2.9048	0.00367489	0.0441467	601.559	912.695	609.575	1296.2	555.831	710.632	639.27	731.256
ENSG00000117010.17	ENST00000472043.1	127396	ZNF684	HGNC:28418	62.3457	-0.996399	0.996399	-1.99501	1.99501	0.343166	-2.90355	0.00368957	0.0442582	82.3377	42.3537	85.8706	29.5749	74.1108	39.0662	87.0319	58.4199
ENSG00000164548.11	ENST00000448549.1	29896	TRA2A	HGNC:16645	1563.67	0.42505	0.42505	1.34262	1.34262	0.146391	2.90353	0.0036898	0.0442582	1328.31	1799.03	1371.81	2153.87	1270.33	1665.89	1342.78	1577.34
ENSG00000141279.16	ENST00000528565.1	9520	NPEPPS	HGNC:7900	6196.84	0.39661	0.39661	1.31641	1.31641	0.136601	2.90343	0.00369105	0.0442582	5322.92	7070.75	5474.51	8353.38	5295.12	6860.76	5199.12	5998.12
ENSG00000130560.9	ENST00000486258.1	10422	UBAC1	HGNC:30221	1119.89	0.5007	0.5007	1.4149	1.4149	0.172505	2.90252	0.00370179	0.0443595	915.744	1324.03	870.367	1689.85	1013.8	1302.21	863.066	980.045
ENSG00000181826.10	ENST00000512114.1	768211	RELL1	HGNC:27379	2106.13	0.571013	0.571013	1.48557	1.48557	0.196762	2.90204	0.00370737	0.044387	1554.83	2657.44	1997.29	4859.46	1371.05	1719.84	1296.15	1393.01
ENSG00000104154.7	ENST00000559667.2	7782	SLC30A4	HGNC:11015	558.882	-0.569423	0.569423	-1.48393	1.48393	0.196222	-2.90193	0.00370869	0.044387	668.327	449.436	782.376	367.137	675.548	472.514	547.058	508.656
ENSG00000160161.9	ENST00000588333.2	148113	CILP2	HGNC:24213	310.355	-0.605933	0.605933	-1.52196	1.52196	0.208834	-2.90151	0.00371369	0.0444193	373.689	247.021	420.872	194.786	345.85	287.415	354.344	258.861
ENSG00000147676.14	ENST00000531508.1	114569	MAL2	HGNC:13634	950.116	-0.43933	0.43933	-1.35597	1.35597	0.151428	-2.90126	0.00371669	0.0444276	1083.84	816.396	766.474	508.892	1185.77	846.433	1299.26	1093.86
ENSG00000147649.10	ENST00000522104.1	92140	MTDH	HGNC:29608	2379.42	-0.429853	0.429853	-1.3471	1.3471	0.148184	-2.90081	0.00372197	0.0444632	2689.65	2069.2	2004.71	1216.65	2909.32	2235.14	3154.91	2755.81
ENSG00000126767.18	ENST00000468956.1	2002	ELK1	HGNC:3321	1820.24	0.460899	0.460899	1.3764	1.3764	0.158946	2.89972	0.0037349	0.04459	1498.02	2142.46	1700.45	3062.53	1611.43	1960.75	1182.18	1404.09
ENSG00000105219.10	ENST00000513948.1	79935	CCNP	HGNC:25805	11.3863	2.37056	2.37056	5.17143	5.17143	0.817634	2.8993	0.00374002	0.0445998	4.13976	18.6329	3.18039	21.4163	0.950138	9.30147	8.28875	25.181
ENSG00000131873.7	ENST00000559384.1	22856	CHSY1	HGNC:17198	10507.3	0.408015	0.408015	1.32686	1.32686	0.14073	2.89927	0.00374035	0.0445998	8898.71	12116	10417.9	16826.1	7374.02	9205.66	8904.19	10316.2
ENSG00000165092.13	ENST00000493311.1	216	ALDH1A1	HGNC:402	519.633	-0.514459	0.514459	-1.42846	1.42846	0.177487	-2.89857	0.00374874	0.0446723	611.487	427.779	157.959	98.923	1098.36	693.889	578.14	490.526
ENSG00000103067.14	ENST00000562724.1	80004	ESRP2	HGNC:26152	1257.79	0.484455	0.484455	1.39906	1.39906	0.167167	2.89803	0.00375515	0.044721	1049.08	1466.5	1000.76	1836.7	1366.3	1502.19	780.179	1060.62
ENSG00000077264.15	ENST00000487802.1	5063	PAK3	HGNC:8592	936.567	1.3337	1.3337	2.52049	2.52049	0.460641	2.89532	0.00378774	0.0449917	526.476	1346.66	497.201	2192.62	280.291	728.305	801.937	1119.04
ENSG00000156006.5	ENST00000520116.1	10	NAT2	HGNC:7646	47.1543	1.17074	1.17074	2.25128	2.25128	0.404285	2.89584	0.00378151	0.0449917	29.9981	64.3105	46.6457	92.804	13.3019	55.8088	30.0467	44.3186
ENSG00000168907.13	ENST00000565553.1	255189	PLA2G4F	HGNC:27396	49.0302	1.12632	1.12632	2.18301	2.18301	0.389033	2.89517	0.00378954	0.0449917	30.4236	67.6368	26.5033	65.2688	28.5041	89.2941	36.2633	48.3475
ENSG00000258839.4	ENST00000555147.2	4157	MC1R	HGNC:6929	180.079	0.6371	0.6371	1.5552	1.5552	0.220026	2.89557	0.00378474	0.0449917	140.268	219.891	140.997	256.996	148.222	221.375	131.584	181.303
ENSG00000203499.11	ENST00000532625.1	642574	IQANK1	HGNC:49576	996.571	0.440211	0.440211	1.3568	1.3568	0.152038	2.8954	0.00378673	0.0449917	844.37	1148.77	876.728	1376.76	667.947	891.08	988.434	1178.47
ENSG00000097033.14	ENST00000602603.1	51100	SH3GLB1	HGNC:10833	6988.19	-0.380816	0.380816	-1.30208	1.30208	0.131584	-2.89409	0.00380258	0.0451188	7890.16	6086.21	7877.83	5354.08	7003.47	5665.52	8789.19	7239.04
ENSG00000079616.13	ENST00000568312.1	3835	KIF22	HGNC:6391	862.179	0.512168	0.512168	1.42619	1.42619	0.177	2.8936	0.00380849	0.0451612	708.768	1015.59	642.439	1240.11	650.845	891.08	833.02	915.581
ENSG00000150938.10	ENST00000413985.1	51232	CRIM1	HGNC:2359	13951.2	-0.399396	0.399396	-1.31896	1.31896	0.138045	-2.89322	0.00381315	0.0451886	16126.6	11775.9	17706.3	12124.7	22333.9	15589.3	8339.52	7613.73
ENSG00000166793.12	ENST00000531442.1	219539	YPEL4	HGNC:18328	114.93	0.738712	0.738712	1.66869	1.66869	0.255478	2.89149	0.00383423	0.0453827	86.4232	143.437	55.1268	94.8437	79.8116	133.011	124.331	202.455
ENSG00000129116.19	ENST00000503290.1	23022	PALLD	HGNC:17068	16578	-0.465992	0.465992	-1.38127	1.38127	0.161159	-2.89151	0.00383391	0.0453827	19358.9	13797.1	24509.2	12722.3	16683.5	14461.9	16884.2	14207.1
ENSG00000174498.14	ENST00000559947.1	9543	IGDCC3	HGNC:9700	44.6994	1.18201	1.18201	2.26893	2.26893	0.409029	2.8898	0.00385489	0.0455993	26.4717	62.927	25.4431	95.8635	21.8532	45.5772	32.1189	47.3403
ENSG00000114573.10	ENST00000461496.1	523	ATP6V1A	HGNC:851	4236.52	0.40061	0.40061	1.32007	1.32007	0.138672	2.88891	0.00386579	0.0457001	3642.03	4831.01	3868.42	5796.68	3163.01	4303.79	3894.68	4392.57
ENSG00000166188.2	ENST00000562909.1	57567	ZNF319	HGNC:13644	313.69	-0.56563	0.56563	-1.48003	1.48003	0.195812	-2.88863	0.00386921	0.0457126	372.239	255.142	389.068	212.123	340.149	226.956	387.499	326.346
ENSG00000169507.9	ENST00000492134.1	151258	SLC38A11	HGNC:26836	18.2628	1.86417	1.86417	3.64059	3.64059	0.645392	2.88843	0.00387168	0.0457138	8.59623	27.9295	6.36078	39.7732	2.85041	15.8125	16.5775	28.2027
ENSG00000074696.13	ENST00000561763.1	51495	HACD3	HGNC:24175	3634.96	0.456379	0.456379	1.37209	1.37209	0.158035	2.88784	0.00387899	0.045772	2987.18	4282.75	3497.37	6254.58	2705.04	3618.27	2759.12	2975.39
ENSG00000132780.17	ENST00000472408.1	4678	NASP	HGNC:7644	3834.04	0.399981	0.399981	1.31949	1.31949	0.138519	2.88755	0.0038825	0.0457855	3295.03	4373.04	3449.66	5202.12	2963.48	3960.56	3471.95	3956.44
ENSG00000075420.13	ENST00000490832.1	64778	FNDC3B	HGNC:24670	20182.8	-0.430958	0.430958	-1.34813	1.34813	0.149309	-2.88635	0.00389744	0.0459336	23115.9	17249.7	24895	14258.2	22883.1	18538.8	21569.4	18952.2
ENSG00000102753.10	ENST00000436760.1	3839	KPNA3	HGNC:6396	2934.45	0.454078	0.454078	1.36991	1.36991	0.157335	2.88607	0.00390087	0.0459459	2397.31	3471.6	2884.61	5083.82	2562.52	3443.4	1744.78	1887.57
ENSG00000153822.13	ENST00000587892.1	3773	KCNJ16	HGNC:6262	126.149	-0.730133	0.730133	-1.65879	1.65879	0.253043	-2.88541	0.003909	0.045997	156.308	95.9908	101.773	55.0705	282.191	179.518	84.9597	53.3837
ENSG00000121753.12	ENST00000436464.1	576	ADGRB2	HGNC:944	266.749	-0.685532	0.685532	-1.60829	1.60829	0.237592	-2.88533	0.00390997	0.045997	320.644	212.854	298.957	116.26	333.498	212.073	329.478	310.23
ENSG00000067082.15	ENST00000380946.3	1316	KLF6	HGNC:2235	7914.5	-0.39699	0.39699	-1.31676	1.31676	0.137623	-2.88462	0.00391885	0.0460734	8974.13	6854.88	9121.36	5813	7376.87	6117.57	10424.1	8634.06
ENSG00000198417.7	ENST00000567672.1	4494	MT1F	HGNC:7398	611.892	0.482444	0.482444	1.39711	1.39711	0.167267	2.88427	0.00392317	0.0460896	514.443	709.342	417.691	711.837	441.814	583.202	683.822	832.988
ENSG00000013364.19	ENST00000568068.1	9961	MVP	HGNC:7531	8586.72	0.424965	0.424965	1.34254	1.34254	0.147346	2.88413	0.00392501	0.0460896	7311.28	9862.16	7170.72	11951.3	6358.32	8428.99	8404.79	9206.18
ENSG00000244879.8	ENST00000558593.1	100129387	GABPB1-AS1	HGNC:44157	416.565	0.487087	0.487087	1.40161	1.40161	0.16892	2.88354	0.00393233	0.0461475	347.433	485.696	308.498	452.802	398.108	533.904	335.694	470.381
ENSG00000011405.13	ENST00000503729.2	5286	PIK3C2A	HGNC:8971	5657.01	0.402118	0.402118	1.32145	1.32145	0.139467	2.88325	0.00393601	0.0461626	4811.66	6502.36	5521.16	8731.74	4600.57	5676.68	4313.26	5098.65
ENSG00000115419.13	ENST00000471443.1	2744	GLS	HGNC:4331	2838.86	-0.381365	0.381365	-1.30257	1.30257	0.132335	-2.88182	0.00395388	0.0463439	3219.72	2458	3996.69	3048.26	3273.23	2349.55	2389.23	1976.21
ENSG00000101825.8	ENST00000217939.7	25878	MXRA5	HGNC:7539	53.1615	1.13168	1.13168	2.19113	2.19113	0.392764	2.88131	0.00396025	0.0463623	32.138	74.185	5.30065	10.1982	57.9584	147.893	33.155	64.4634
ENSG00000223768.2	ENST00000433465.2	642852	LINC00205	HGNC:16420	641.581	-0.494347	0.494347	-1.40868	1.40868	0.171564	-2.8814	0.00395909	0.0463623	751.441	531.722	866.127	479.317	643.244	512.511	744.952	603.337
ENSG00000137073.23	ENST00000459988.1	55833	UBAP2	HGNC:14185	3651.6	0.388729	0.388729	1.30924	1.30924	0.134925	2.88107	0.00396324	0.0463692	3154.22	4148.99	3285.34	4846.21	2850.41	3668.5	3326.9	3932.27
ENSG00000162614.19	ENST00000470735.1	91624	NEXN	HGNC:29557	253.873	-0.613111	0.613111	-1.52955	1.52955	0.213096	-2.87715	0.00401281	0.0468923	309.413	198.334	280.935	150.934	438.014	256.72	209.291	187.347
ENSG00000049449.10	ENST00000528630.1	5954	RCN1	HGNC:9934	3666.2	0.393385	0.393385	1.31347	1.31347	0.136779	2.87606	0.00402675	0.0470267	3139.27	4193.13	3675.47	5509.09	2894.12	3749.42	2848.22	3320.87
ENSG00000184792.16	ENST00000433183.2	23762	OSBP2	HGNC:8504	26.1051	1.50277	1.50277	2.83387	2.83387	0.522624	2.87543	0.00403472	0.047065	14.7669	37.4432	11.6614	41.8128	5.70083	24.1838	26.9384	46.333
ENSG00000174437.17	ENST00000553144.1	488	ATP2A2	HGNC:812	14168.4	-0.412407	0.412407	-1.3309	1.3309	0.143425	-2.87542	0.00403491	0.047065	16155.3	12181.5	17138.1	10343.1	16842.1	13622	14485.6	12579.4
ENSG00000234684.7	ENST00000670879.1	100507495	SDCBP2-AS1	HGNC:44314	157.931	0.701919	0.701919	1.62667	1.62667	0.244376	2.87229	0.00407508	0.0474762	119.237	196.625	108.133	246.798	127.319	174.868	122.259	168.209
ENSG00000213638.6	ENST00000454697.1	113179	ADAT3	HGNC:25151	331.072	0.544059	0.544059	1.45807	1.45807	0.189405	2.87247	0.00407278	0.0474762	266.952	395.192	294.716	513.992	234.684	343.224	271.457	328.36
ENSG00000162129.14	ENST00000542555.2	81570	CLPB	HGNC:30664	2089.29	0.481698	0.481698	1.39639	1.39639	0.167734	2.8718	0.00408141	0.0474957	1709.9	2468.68	1752.4	3413.35	1848.02	2175.61	1529.27	1817.06
ENSG00000125633.11	ENST00000474006.1	54520	CCDC93	HGNC:25611	2099.9	0.408212	0.408212	1.32704	1.32704	0.142156	2.87159	0.00408415	0.0474957	1784.55	2415.26	2104.36	3263.44	1728.3	2081.67	1520.99	1900.66
ENSG00000067167.8	ENST00000518678.1	23471	TRAM1	HGNC:20568	15890.2	-0.363114	0.363114	-1.2862	1.2862	0.126445	-2.87171	0.00408259	0.0474957	17852.1	13928.3	17061.7	12341.9	18197	14080.6	18297.4	15362.4
ENSG00000123342.16	ENST00000547299.1	4327	MMP19	HGNC:7165	3455.62	-0.387736	0.387736	-1.30834	1.30834	0.135106	-2.86987	0.0041064	0.0476971	3939.87	2971.37	4603.09	3203.27	4350.68	3235.05	2865.84	2475.8
ENSG00000124171.9	ENST00000396039.1	84612	PARD6B	HGNC:16245	450.685	0.56845	0.56845	1.48293	1.48293	0.198171	2.86849	0.0041244	0.0478773	355.42	545.949	347.723	740.393	440.864	571.11	277.673	326.346
ENSG00000078403.17	ENST00000420525.1	8028	MLLT10	HGNC:16063	2598.38	0.404948	0.404948	1.32404	1.32404	0.141183	2.86824	0.00412762	0.0478858	2231.35	2965.42	2377.87	3581.62	1868.92	2534.65	2447.25	2779.98
ENSG00000164253.14	ENST00000512168.1	55255	WDR41	HGNC:25601	923.121	-0.426575	0.426575	-1.34404	1.34404	0.148802	-2.86674	0.00414729	0.0480852	1045.44	800.799	468.578	336.542	803.817	571.11	1863.93	1494.74
ENSG00000104660.19	ENST00000519466.1	23484	LEPROTL1	HGNC:6555	2117.09	-0.390989	0.390989	-1.31129	1.31129	0.136423	-2.866	0.00415689	0.0481675	2389.76	1844.43	2018.49	1391.04	1943.03	1537.53	3207.75	2604.72
ENSG00000138380.18	ENST00000427712.5	79800	CARF	HGNC:14435	604.706	-0.479315	0.479315	-1.39408	1.39408	0.16727	-2.86552	0.00416327	0.0482124	709.017	500.395	864.006	525.21	537.778	462.283	725.266	513.692
ENSG00000169189.17	ENST00000567375.1	197370	NSMCE1	HGNC:29897	614.789	-0.497982	0.497982	-1.41224	1.41224	0.173796	-2.86532	0.00416584	0.0482133	720.278	509.301	733.61	412.009	864.626	621.338	562.599	494.555
ENSG00000143341.12	ENST00000414277.1	83872	HMCN1	HGNC:19194	681.107	-0.545245	0.545245	-1.45927	1.45927	0.1904	-2.86368	0.00418753	0.0484184	813.648	548.567	1009.24	477.278	826.62	619.478	605.079	548.946
ENSG00000185909.15	ENST00000462582.1	200942	KLHDC8B	HGNC:28557	588.509	0.517068	0.517068	1.43104	1.43104	0.180566	2.8636	0.00418858	0.0484184	485.757	691.26	491.901	660.846	403.809	768.301	561.563	644.634
ENSG00000173085.15	ENST00000514935.1	27235	COQ2	HGNC:25223	612.048	-0.496469	0.496469	-1.41076	1.41076	0.173406	-2.86304	0.00419601	0.0484462	713.292	510.803	713.468	395.692	770.562	576.691	655.848	560.026
ENSG00000147251.15	ENST00000632573.1	139818	DOCK11	HGNC:23483	1249.2	0.442228	0.442228	1.3587	1.3587	0.154458	2.86309	0.0041953	0.0484462	1082.86	1415.54	908.532	1325.77	726.856	1131.99	1613.2	1788.86
ENSG00000099282.10	ENST00000470508.1	23555	TSPAN15	HGNC:23298	240.964	0.794189	0.794189	1.7341	1.7341	0.277468	2.86227	0.00420621	0.048477	163.695	318.232	147.358	516.031	220.432	309.739	123.295	128.927
ENSG00000164300.17	ENST00000513907.1	256987	SERINC5	HGNC:18825	2708.78	0.395913	0.395913	1.31578	1.31578	0.13832	2.86231	0.00420571	0.048477	2339.11	3078.44	2227.33	3352.16	2243.28	2881.59	2546.72	3001.58
ENSG00000102805.16	ENST00000635761.1	1203	CLN5	HGNC:2076	10396.8	-0.376861	0.376861	-1.29851	1.29851	0.131658	-2.86242	0.00420424	0.048477	11727.9	9065.74	11160	7553.84	9632.5	8103.44	14391.3	11540
ENSG00000114374.13	ENST00000471409.1	8287	USP9Y	HGNC:12633	1038.13	-0.482279	0.482279	-1.39695	1.39695	0.168645	-2.85973	0.00424008	0.048809	1225.8	850.464	1740.73	938.238	1131.61	977.584	805.045	635.569
ENSG00000100591.8	ENST00000557476.2	10598	AHSA1	HGNC:1189	1720.89	0.485797	0.485797	1.40036	1.40036	0.1699	2.85931	0.00424557	0.048814	1410.89	2030.89	1401.49	2746.39	1585.78	1844.48	1245.39	1501.8
ENSG00000186812.13	ENST00000591505.1	84307	ZNF397	HGNC:18818	1348.73	-0.414568	0.414568	-1.3329	1.3329	0.144984	-2.85941	0.00424426	0.048814	1540.09	1157.37	1602.92	1045.32	1486.02	1198.96	1531.35	1227.83
ENSG00000006638.13	ENST00000587717.1	6915	TBXA2R	HGNC:11608	31.9225	1.30392	1.30392	2.469	2.469	0.456326	2.85744	0.00427075	0.0490742	18.9338	44.9112	18.0222	47.9317	29.4543	58.5992	9.32485	28.2027
ENSG00000284701.1	ENST00000434431.2	388946	TMEM247	HGNC:42967	43.3146	1.17905	1.17905	2.26427	2.26427	0.412732	2.85669	0.00428081	0.0491605	25.065	61.5642	29.6837	96.8833	23.7535	58.5992	21.758	29.21
ENSG00000115526.11	ENST00000466583.1	9486	CHST10	HGNC:19650	709.14	-0.441944	0.441944	-1.35843	1.35843	0.154736	-2.85611	0.00428862	0.0491916	811.108	607.173	712.408	479.317	550.13	406.474	1170.79	935.726
ENSG00000184730.11	ENST00000431282.2	55911	APOBR	HGNC:24087	1562.25	0.409162	0.409162	1.32791	1.32791	0.143256	2.85615	0.00428808	0.0491916	1339.86	1784.63	1229.75	1780.61	1435.66	2010.05	1354.17	1563.24
ENSG00000175866.15	ENST00000576995.1	10458	BAIAP2	HGNC:947	1304.48	0.514481	0.514481	1.42848	1.42848	0.180227	2.85463	0.00430877	0.049364	1086.24	1522.71	989.102	1971.32	1619.99	1675.19	649.631	921.625
ENSG00000182810.7	ENST00000332395.7	55794	DDX28	HGNC:17330	593.608	0.463264	0.463264	1.37866	1.37866	0.162275	2.85481	0.00430621	0.049364	496.496	690.72	543.847	854.613	507.374	622.268	438.268	595.279
ENSG00000198825.15	ENST00000490818.1	22876	INPP5F	HGNC:17054	3076.82	-0.36981	0.36981	-1.29218	1.29218	0.12957	-2.85413	0.00431543	0.0493817	3465.58	2688.06	2734.08	2049.85	3553.52	2866.71	4109.15	3147.63
ENSG00000008083.14	ENST00000474854.1	3720	JARID2	HGNC:6196	3933.14	0.36922	0.36922	1.29165	1.29165	0.129359	2.85424	0.00431401	0.0493817	3442.96	4423.32	3775.12	4970.62	2594.83	3515.95	3958.92	4783.38
ENSG00000180855.16	ENST00000436821.1	10224	ZNF443	HGNC:20878	85.3061	-0.833445	0.833445	-1.78194	1.78194	0.292083	-2.85345	0.0043247	0.0494585	108.097	62.5147	73.149	37.7335	155.823	100.456	95.3207	49.3548
ENSG00000107554.17	ENST00000472036.1	23268	DNMBP	HGNC:30373	573.929	-0.513585	0.513585	-1.42759	1.42759	0.18001	-2.8531	0.00432949	0.0494839	678.959	468.9	614.876	346.74	968.191	639.941	453.809	420.019
ENSG00000188486.3	ENST00000375167.1	3014	H2AX	HGNC:4739	1131.18	-0.437422	0.437422	-1.35418	1.35418	0.153334	-2.85274	0.00433447	0.0495115	1298.67	963.698	1301.84	813.82	1376.75	1016.65	1217.41	1060.62
ENSG00000197471.12	ENST00000561857.1	6693	SPN	HGNC:11249	176.131	0.80227	0.80227	1.74384	1.74384	0.28148	2.85018	0.0043694	0.049881	142.392	209.871	45.5856	143.795	122.568	226.956	259.024	258.861
ENSG00000006062.17	ENST00000617331.2	9020	MAP3K14	HGNC:6853	488.4	-0.518757	0.518757	-1.43272	1.43272	0.182022	-2.84997	0.00437233	0.0498849	568.532	408.268	498.261	263.115	489.321	391.592	718.013	570.098
ENSG00000170498.9	ENST00000625357.1	3814	KISS1	HGNC:6341	673.598	0.458673	0.458673	1.37428	1.37428	0.160955	2.8497	0.00437602	0.0498975	564.356	782.84	325.46	501.754	973.892	1379.41	393.716	467.359
ENSG00000243137.8	ENST00000597912.1	5672	PSG4	HGNC:9521	24432.2	0.406266	0.406266	1.32525	1.32525	0.142607	2.84885	0.00438779	0.0500021	21112.4	27752.1	17611.9	29098.7	28033.8	32916	17691.3	21241.7
ENSG00000180198.16	ENST00000478232.1	1104	RCC1	HGNC:1913	2359.69	0.45916	0.45916	1.37474	1.37474	0.161202	2.84836	0.00439448	0.0500489	1964.55	2754.83	1947.46	3583.66	1847.07	2318.86	2099.13	2361.98
ENSG00000196517.13	ENST00000533007.1	6536	SLC6A9	HGNC:11056	448.307	0.58925	0.58925	1.50446	1.50446	0.206924	2.84766	0.00440414	0.0501292	356.008	540.605	304.257	657.787	410.46	424.147	353.308	539.881
ENSG00000104312.8	ENST00000518673.1	8767	RIPK2	HGNC:10020	1104.64	0.471377	0.471377	1.38643	1.38643	0.165585	2.84673	0.00441704	0.0502464	922.824	1286.46	853.405	1505.26	900.731	1249.19	1014.34	1104.94
ENSG00000164050.13	ENST00000473683.1	5364	PLXNB1	HGNC:9103	1035.22	-0.469812	0.469812	-1.38493	1.38493	0.165103	-2.84556	0.00443329	0.0503586	1190.09	880.348	1150.24	636.37	1400.5	1199.89	1019.52	804.785
ENSG00000049860.14	ENST00000513867.1	3074	HEXB	HGNC:4879	35646.9	-0.379145	0.379145	-1.30057	1.30057	0.133228	-2.84583	0.00442959	0.0503586	40312.9	30980.9	37624	25168.2	31480.9	27596.5	51833.7	40177.8
ENSG00000131724.11	ENST00000481868.1	3597	IL13RA1	HGNC:5974	4310.03	-0.377587	0.377587	-1.29917	1.29917	0.132698	-2.84546	0.00443473	0.0503586	4846.41	3773.65	4220.38	2913.64	4817.2	3781.05	5501.66	4626.25
ENSG00000172006.12	ENST00000588534.1	115196	ZNF554	HGNC:26629	275.076	0.589032	0.589032	1.50424	1.50424	0.207034	2.8451	0.00443979	0.0503864	219.556	330.595	204.605	362.038	203.33	349.735	250.735	280.013
ENSG00000127528.6	ENST00000592003.1	10365	KLF2	HGNC:6347	250.517	-0.65899	0.65899	-1.57898	1.57898	0.23167	-2.84452	0.00444786	0.0504187	307.743	193.29	376.346	151.954	208.08	172.077	338.803	255.839
ENSG00000090006.18	ENST00000598166.2	8425	LTBP4	HGNC:6717	512.191	-0.54905	0.54905	-1.46312	1.46312	0.193016	-2.84458	0.00444696	0.0504187	604.031	420.351	635.018	303.908	606.188	458.562	570.888	498.584
ENSG00000002834.18	ENST00000579123.1	3927	LASP1	HGNC:6513	16736.1	-0.39735	0.39735	-1.31709	1.31709	0.139771	-2.84286	0.0044711	0.0506524	18816.2	14656.1	15899.8	9914.73	18574.3	15109.3	21974.5	18944.2
ENSG00000187607.16	ENST00000578920.1	57335	ZNF286A	HGNC:13501	273.589	-0.565427	0.565427	-1.47983	1.47983	0.198942	-2.84217	0.00448075	0.0507022	324.738	222.44	307.438	166.231	337.299	249.279	329.478	251.81
ENSG00000168944.17	ENST00000675409.1	153241	CEP120	HGNC:26690	657.959	-0.452733	0.452733	-1.36863	1.36863	0.159284	-2.8423	0.00447894	0.0507022	759.343	556.574	750.572	475.238	627.091	499.489	900.366	694.996
ENSG00000128641.19	ENST00000427152.1	4430	MYO1B	HGNC:7596	6151.43	-0.402789	0.402789	-1.32206	1.32206	0.141734	-2.84188	0.00448486	0.0507189	6903.04	5399.82	5612.33	3500.04	6048.58	4798.63	9048.21	7900.79
ENSG00000196535.16	ENST00000590565.1	399687	MYO18A	HGNC:31104	4200.18	-0.419913	0.419913	-1.33785	1.33785	0.147846	-2.8402	0.00450854	0.0509568	4759.79	3640.57	4453.61	2654.6	4415.29	3515.95	5410.48	4751.15
ENSG00000196196.3	ENST00000354323.3	646962	HRCT1	HGNC:33872	44.3394	-1.15189	1.15189	-2.22205	2.22205	0.405728	-2.83907	0.0045245	0.050997	60.2519	28.4268	54.0667	22.4361	65.5595	19.5331	61.1295	43.3113
ENSG00000080854.16	ENST00000526663.1	22997	IGSF9B	HGNC:32326	53.5594	-1.00944	1.00944	-2.01313	2.01313	0.355524	-2.83931	0.00452115	0.050997	71.893	35.2259	66.7882	29.5749	95.0138	41.8566	53.8769	34.2462
ENSG00000113396.13	ENST00000506176.1	28965	SLC27A6	HGNC:11000	1413.54	-0.445371	0.445371	-1.36166	1.36166	0.156875	-2.83901	0.00452532	0.050997	1659.85	1167.22	1184.17	804.641	2781.05	1754.26	1014.34	942.777
ENSG00000129219.14	ENST00000575945.1	5338	PLD2	HGNC:9068	2293.51	-0.375356	0.375356	-1.29716	1.29716	0.132195	-2.83941	0.00451971	0.050997	2592.38	1994.64	2273.98	1798.97	2869.42	2103.99	2633.75	2080.96
ENSG00000133872.14	ENST00000521083.1	51669	SARAF	HGNC:28789	9802.42	-0.372012	0.372012	-1.29416	1.29416	0.131032	-2.8391	0.00452416	0.050997	11029.8	8575.09	10620.4	7239.73	10134.2	8316.44	12334.7	10169.1
ENSG00000124181.14	ENST00000630423.1	5335	PLCG1	HGNC:9065	1813.09	-0.455701	0.455701	-1.37145	1.37145	0.160537	-2.8386	0.00453114	0.0510329	2097.44	1528.73	2473.28	1368.6	1672.24	1331.04	2146.79	1886.56
ENSG00000072201.14	ENST00000504605.1	84708	LNX1	HGNC:6657	2015.91	-0.42078	0.42078	-1.33865	1.33865	0.14825	-2.83831	0.00453536	0.0510505	2319.78	1712.04	2475.4	1942.77	2740.2	1684.5	1743.75	1508.85
ENSG00000113758.13	ENST00000505550.1	1627	DBN1	HGNC:2695	1341.02	0.526648	0.526648	1.44058	1.44058	0.185624	2.83719	0.00455131	0.0511902	1065.44	1616.59	1156.6	2465.94	851.324	1133.85	1188.4	1249.99
ENSG00000055609.19	ENST00000452749.1	58508	KMT2C	HGNC:13726	14398.3	0.380069	0.380069	1.3014	1.3014	0.133966	2.83706	0.00455307	0.0511902	12583.8	16212.9	15149.3	19783.6	9086.17	13506.7	13515.8	15348.3
ENSG00000123977.10	ENST00000472604.1	164781	DAW1	HGNC:26383	41.9434	-1.23291	1.23291	-2.35041	2.35041	0.434664	-2.83647	0.00456155	0.0512556	56.6439	27.243	22.2627	4.0793	62.7091	35.3456	84.9597	42.3041
ENSG00000204175.5	ENST00000374314.5	9721	GPRIN2	HGNC:23730	19.2545	-1.65435	1.65435	-3.14782	3.14782	0.583458	-2.83542	0.00457648	0.0513883	29.1028	9.40625	30.7438	7.13877	27.554	13.0221	29.0106	8.05792
ENSG00000047644.19	ENST00000466248.1	55841	WWC3	HGNC:29237	3936.19	-0.447897	0.447897	-1.36405	1.36405	0.157984	-2.83509	0.00458135	0.0513883	4503.14	3369.24	4488.59	2446.56	4643.33	3984.75	4377.5	3676.43
ENSG00000138463.9	ENST00000477647.1	84925	SLC49A4	HGNC:16628	6304.78	0.408346	0.408346	1.32716	1.32716	0.144033	2.83509	0.00458134	0.0513883	5352.81	7256.74	5988.68	9642.44	4810.55	6299.88	5259.21	5827.89
ENSG00000111181.12	ENST00000538424.1	6539	SLC6A12	HGNC:11045	53.5798	1.12041	1.12041	2.17408	2.17408	0.395363	2.83387	0.00459888	0.0514808	37.4153	69.7443	26.5033	70.3679	14.2521	50.2279	71.4905	88.6371
ENSG00000178301.4	ENST00000313578.4	282679	AQP11	HGNC:19940	121.514	0.729428	0.729428	1.65798	1.65798	0.257406	2.83377	0.00460025	0.0514808	92.5995	150.429	103.893	189.687	36.1052	64.1801	137.801	197.419
ENSG00000115129.14	ENST00000470636.1	9540	TP53I3	HGNC:19373	839.58	-0.444112	0.444112	-1.36048	1.36048	0.156731	-2.83359	0.00460283	0.0514808	974.082	705.077	1167.2	762.829	1031.85	720.864	723.194	631.54
ENSG00000182809.11	ENST00000551738.1	1397	CRIP2	HGNC:2361	1889.99	0.422634	0.422634	1.34037	1.34037	0.149138	2.83385	0.00459911	0.0514808	1602.29	2177.69	1638.96	2603.61	1631.39	2221.19	1536.53	1708.28
ENSG00000087269.16	ENST00000398071.4	8602	NOP14	HGNC:16821	2160.07	0.381971	0.381971	1.30312	1.30312	0.134801	2.83358	0.00460293	0.0514808	1872.41	2447.72	1923.08	2718.85	1815.71	2223.05	1878.44	2401.26
ENSG00000107562.16	ENST00000488591.1	6387	CXCL12	HGNC:10672	26.6214	1.69115	1.69115	3.22915	3.22915	0.597011	2.8327	0.00461564	0.051593	12.5256	40.7173	4.24052	65.2688	20.903	30.6948	12.4331	26.1882
ENSG00000259207.9	ENST00000573377.1	3690	ITGB3	HGNC:6156	476.653	0.602764	0.602764	1.51862	1.51862	0.212941	2.83067	0.00464512	0.0518924	393.271	560.035	230.048	560.903	667.947	751.558	281.818	367.643
ENSG00000131876.17	ENST00000561187.1	6627	SNRPA1	HGNC:11152	1710.58	0.428248	0.428248	1.3456	1.3456	0.151315	2.83018	0.00465217	0.0519411	1441.22	1979.95	1571.11	2616.87	1229.48	1505.91	1523.06	1817.06
ENSG00000133065.11	ENST00000484000.1	254428	SLC41A1	HGNC:19429	1517.1	0.390431	0.390431	1.31078	1.31078	0.13802	2.8288	0.00467226	0.0521232	1318.05	1716.15	864.006	1198.29	1471.76	1813.79	1618.38	2136.36
ENSG00000126247.11	ENST00000589162.1	826	CAPNS1	HGNC:1481	4832.3	-0.385971	0.385971	-1.30674	1.30674	0.136448	-2.82869	0.00467388	0.0521232	5474.07	4190.52	5136.33	3768.25	6096.09	4192.17	5189.8	4611.15
ENSG00000172037.14	ENST00000494831.1	3913	LAMB2	HGNC:6487	2680.45	-0.420304	0.420304	-1.33821	1.33821	0.148609	-2.82825	0.00468038	0.0521656	3046.56	2314.34	2622.76	1580.73	3975.38	3138.31	2541.54	2223.99
ENSG00000249992.2	ENST00000503771.2	25907	TMEM158	HGNC:30293	83.3739	-0.915143	0.915143	-1.88576	1.88576	0.323708	-2.82706	0.00469777	0.0523162	104.105	62.6426	65.7281	23.456	206.18	142.312	40.4077	22.1593
ENSG00000113719.16	ENST00000523215.1	57222	ERGIC1	HGNC:29205	12054.9	-0.394995	0.394995	-1.31494	1.31494	0.13973	-2.82685	0.00470084	0.0523162	13604.5	10505.3	12560.4	7853.67	12887.7	10934.8	15365.3	12727.5
ENSG00000011105.14	ENST00000492305.1	10867	TSPAN9	HGNC:21640	16933.6	-0.388534	0.388534	-1.30906	1.30906	0.137448	-2.82677	0.00470203	0.0523162	19177.7	14689.5	20007.8	12932.4	19596.6	15247	17928.6	15889.2
ENSG00000086598.11	ENST00000509052.2	10959	TMED2	HGNC:16996	21088.5	-0.367479	0.367479	-1.2901	1.2901	0.130092	-2.82475	0.00473176	0.0526166	23735	18442	24392.5	16670.1	22887.9	18640.1	23924.4	20015.9
ENSG00000151023.17	ENST00000483339.2	219670	ENKUR	HGNC:28388	194.226	-0.651694	0.651694	-1.57101	1.57101	0.230791	-2.82374	0.00474669	0.0527218	233.345	155.108	188.703	86.6851	257.487	171.147	253.843	207.491
ENSG00000130203.10	ENST00000425718.1	348	APOE	HGNC:613	7230.67	0.43611	0.43611	1.35295	1.35295	0.154435	2.82391	0.00474424	0.0527218	6512.25	7949.09	3662.75	5662.07	3619.08	5693.43	12254.9	12491.8
ENSG00000106263.18	ENST00000494658.1	8662	EIF3B	HGNC:3280	11058.2	0.371624	0.371624	1.29381	1.29381	0.131623	2.8234	0.00475178	0.0527313	9610.24	12506.1	9787.12	14457	9618.25	11696.6	9425.35	11364.7
ENSG00000099326.9	ENST00000596039.1	7593	MZF1	HGNC:13108	548.376	0.499285	0.499285	1.41351	1.41351	0.177027	2.82039	0.00479659	0.0531537	449.835	646.918	444.195	803.622	483.62	644.592	421.69	492.54
ENSG00000054983.17	ENST00000555956.1	2581	GALC	HGNC:4115	1969.44	-0.399249	0.399249	-1.31882	1.31882	0.141557	-2.82041	0.00479622	0.0531537	2249.86	1689.02	2712.87	1780.61	1900.28	1594.27	2136.43	1692.16
ENSG00000196466.10	ENST00000595766.1	90576	ZNF799	HGNC:28071	127.103	-0.748689	0.748689	-1.68027	1.68027	0.265609	-2.81876	0.00482098	0.0533321	162.136	92.07	122.975	64.2489	266.039	128.36	97.3928	83.6009
ENSG00000124467.19	ENST00000593692.1	440533	PSG8	HGNC:9525	1508.53	0.521584	0.521584	1.43553	1.43553	0.18504	2.81876	0.00482089	0.0533321	1204.75	1812.3	1239.29	2690.3	1841.37	2116.08	533.588	630.532
ENSG00000178971.16	ENST00000584842.1	80169	CTC1	HGNC:26169	1180.45	0.436326	0.436326	1.35315	1.35315	0.154785	2.81891	0.00481872	0.0533321	994.523	1366.38	1068.61	1765.32	844.673	1080.83	1070.29	1253.01
ENSG00000161921.16	ENST00000573123.1	58191	CXCL16	HGNC:16642	818.597	-0.514951	0.514951	-1.42895	1.42895	0.182765	-2.81757	0.00483893	0.0534693	1009.13	628.065	394.369	294.729	2023.79	1032.46	609.223	557.004
ENSG00000082153.18	ENST00000359893.4	9689	BZW1	HGNC:18380	4920.41	-0.392531	0.392531	-1.31269	1.31269	0.139333	-2.81721	0.00484426	0.0534976	5650.38	4190.44	4886.14	3758.05	7951.71	5178.13	4113.29	3635.13
ENSG00000163017.14	ENST00000409624.1	72	ACTG2	HGNC:145	1844.73	-0.457288	0.457288	-1.37296	1.37296	0.162357	-2.81656	0.00485409	0.0535755	2124.57	1564.89	1554.15	891.327	3187.71	2248.16	1631.85	1555.18
ENSG00000184697.7	ENST00000572154.1	9074	CLDN6	HGNC:2048	1208.63	0.480484	0.480484	1.39521	1.39521	0.170607	2.81631	0.00485783	0.0535861	1046	1371.25	515.223	994.329	1713.1	2017.49	909.691	1101.92
ENSG00000166855.9	ENST00000559218.1	10845	CLPX	HGNC:2088	2936.69	0.403893	0.403893	1.32307	1.32307	0.143424	2.81608	0.00486135	0.0535943	2516.37	3357.02	2759.52	4235.33	2087.45	2834.16	2702.13	3001.58
ENSG00000243156.9	ENST00000424046.1	57553	MICAL3	HGNC:24694	6832.32	-0.433824	0.433824	-1.35081	1.35081	0.154094	-2.81532	0.00487286	0.0536905	7805.64	5858.99	8403.65	4797.25	7063.33	5409.73	7949.95	7369.98
ENSG00000188869.13	ENST00000559982.1	342125	TMC3	HGNC:22995	42.2846	1.27055	1.27055	2.41254	2.41254	0.451481	2.81419	0.00489002	0.0538181	28.4549	56.1143	25.4431	47.9317	1.90028	17.6728	58.0213	102.738
ENSG00000100342.21	ENST00000431184.1	8542	APOL1	HGNC:618	2055.4	-0.497365	0.497365	-1.41163	1.41163	0.176731	-2.81425	0.00488918	0.0538181	2555.68	1555.12	1379.23	1073.88	5167.8	2543.95	1120.02	1047.53
ENSG00000185532.20	ENST00000672084.1	5592	PRKG1	HGNC:9414	351.896	0.588201	0.588201	1.50337	1.50337	0.209062	2.81352	0.00490018	0.0538845	279.399	424.392	362.565	657.787	159.623	292.066	316.009	323.324
ENSG00000013375.16	ENST00000515333.1	5238	PGM3	HGNC:8907	5181.02	-0.421059	0.421059	-1.33891	1.33891	0.14966	-2.81343	0.00490164	0.0538845	5904.3	4457.74	6085.15	3542.87	5810.09	4816.3	5817.67	5014.04
ENSG00000167779.9	ENST00000549628.1	3489	IGFBP6	HGNC:5475	270.284	-0.57087	0.57087	-1.48542	1.48542	0.202954	-2.8128	0.0049112	0.0539206	322.626	217.942	253.371	136.656	508.324	346.945	206.183	170.224
ENSG00000158201.10	ENST00000579982.1	171586	ABHD3	HGNC:18718	957.877	0.500137	0.500137	1.41435	1.41435	0.177816	2.81266	0.0049133	0.0539206	773.014	1142.74	815.24	1591.95	842.773	1117.11	661.028	719.169
ENSG00000136235.17	ENST00000468723.1	10457	GPNMB	HGNC:4462	11290.9	0.439682	0.439682	1.35631	1.35631	0.156313	2.81283	0.00491077	0.0539206	10181.5	12400.3	5342	8460.46	6076.13	9528.42	19126.3	19212.1
ENSG00000107249.23	ENST00000471664.1	169792	GLIS3	HGNC:28510	844.168	-0.487145	0.487145	-1.40167	1.40167	0.173232	-2.81209	0.00492207	0.0539579	967.27	721.067	776.015	406.91	1033.75	866.897	1092.04	889.393
ENSG00000034677.13	ENST00000519342.1	25897	RNF19A	HGNC:13432	1381	-0.408295	0.408295	-1.32712	1.32712	0.145194	-2.81208	0.0049223	0.0539579	1577.55	1184.45	1387.71	981.071	1942.08	1351.5	1402.87	1220.78
ENSG00000253138.5	ENST00000517689.1	100505659	LINC00967	HGNC:48725	35.2406	1.25461	1.25461	2.38603	2.38603	0.446219	2.81165	0.00492879	0.0539984	20.8864	49.5947	13.7817	57.1102	20.903	36.2757	27.9745	55.3982
ENSG00000162645.13	ENST00000463660.1	2634	GBP2	HGNC:4183	1146.63	0.435375	0.435375	1.35226	1.35226	0.154918	2.81036	0.00494856	0.0541793	994.767	1298.5	693.325	1108.55	1486.97	1677.98	804.009	1108.97
ENSG00000063169.11	ENST00000602258.1	29998	BICRA	HGNC:4332	1357.04	0.424933	0.424933	1.34251	1.34251	0.15121	2.81021	0.00495092	0.0541793	1146.17	1567.92	1287	2082.48	978.642	1246.4	1172.86	1374.88
ENSG00000172638.13	ENST00000529870.1	30008	EFEMP2	HGNC:3219	583.666	-0.457615	0.457615	-1.37327	1.37327	0.16287	-2.8097	0.00495878	0.0542346	676.534	490.798	709.227	455.862	751.559	544.136	568.816	472.396
ENSG00000164938.14	ENST00000342697.5	94241	TP53INP1	HGNC:18022	1587.73	0.437916	0.437916	1.35465	1.35465	0.155931	2.8084	0.0049789	0.0544237	1354.65	1820.82	1381.35	2200.78	1006.2	1467.77	1676.4	1793.89
ENSG00000104998.4	ENST00000263379.4	9466	IL27RA	HGNC:17290	222.865	-0.637304	0.637304	-1.55542	1.55542	0.227017	-2.8073	0.00499588	0.0545784	268.424	177.307	260.792	114.22	246.086	198.121	298.395	219.578
ENSG00000196628.20	ENST00000565393.2	6925	TCF4	HGNC:11634	78.2211	-0.867073	0.867073	-1.82396	1.82396	0.308982	-2.80623	0.00501249	0.0547289	100.615	55.8271	34.9843	19.3767	165.324	96.7352	101.537	51.3692
ENSG00000197977.4	ENST00000354666.4	54898	ELOVL2	HGNC:14416	636.391	-0.519696	0.519696	-1.43365	1.43365	0.185309	-2.80448	0.00503975	0.0549954	753.687	519.095	723.009	367.137	349.651	320.901	1188.4	869.248
ENSG00000123992.19	ENST00000519905.1	23549	DNPEP	HGNC:2981	1481.25	-0.401772	0.401772	-1.32113	1.32113	0.14329	-2.80391	0.00504866	0.0550615	1683.2	1279.3	1544.61	1066.74	1867.97	1358.01	1637.03	1413.16
ENSG00000058335.16	ENST00000561112.1	5923	RASGRF1	HGNC:9875	413.325	0.478694	0.478694	1.39348	1.39348	0.17078	2.80298	0.00506326	0.0551895	344.462	482.189	361.504	497.674	361.052	545.996	310.828	402.896
ENSG00000010810.17	ENST00000487824.2	2534	FYN	HGNC:4037	717.109	0.608742	0.608742	1.52493	1.52493	0.217203	2.80264	0.00506863	0.0552168	572.869	861.349	410.27	1087.13	449.415	557.158	858.922	939.755
ENSG00000153162.9	ENST00000283147.7	654	BMP6	HGNC:1073	119.61	-0.845906	0.845906	-1.79739	1.79739	0.3019	-2.80194	0.00507967	0.0553059	163.26	75.9598	145.238	78.5265	314.496	118.129	30.0467	31.2244
ENSG00000167491.17	ENST00000473184.1	54815	GATAD2A	HGNC:29989	6986.82	0.401945	0.401945	1.32129	1.32129	0.143483	2.80133	0.00508924	0.0553788	5960.42	8013.22	6308.84	10273.7	5585.86	6926.8	5986.55	6839.16
ENSG00000067221.14	ENST00000567876.1	9399	STOML1	HGNC:14560	206.412	-0.587338	0.587338	-1.50247	1.50247	0.209727	-2.80049	0.00510253	0.0554921	247.227	165.596	247.01	142.775	269.839	200.912	224.832	153.101
ENSG00000077348.9	ENST00000593771.1	56915	EXOSC5	HGNC:24662	445.651	0.470191	0.470191	1.38529	1.38529	0.167963	2.79938	0.00512009	0.0556518	372.832	518.471	368.925	557.844	315.446	408.334	434.123	589.236
ENSG00000119636.16	ENST00000492247.3	80127	BBOF1	HGNC:19855	73.0355	-0.877541	0.877541	-1.83724	1.83724	0.313525	-2.79895	0.00512693	0.0556947	94.5937	51.4772	80.5699	36.7137	124.468	62.3198	78.7431	55.3982
ENSG00000106853.20	ENST00000485319.1	22949	PTGR1	HGNC:18429	1190.83	0.434652	0.434652	1.35159	1.35159	0.155355	2.7978	0.00514527	0.0558625	1018.92	1362.73	940.336	1537.9	1377.7	1568.23	738.735	982.059
ENSG00000204682.8	ENST00000658000.1	399726	MIR1915HG	HGNC:31448	249.026	0.54067	0.54067	1.45465	1.45465	0.193277	2.79739	0.00515172	0.0558642	202.959	295.093	213.086	309.007	217.582	314.39	178.208	261.882
ENSG00000120458.13	ENST00000634413.1	79684	MSANTD2	HGNC:26266	721.588	-0.456043	0.456043	-1.37177	1.37177	0.163033	-2.79724	0.00515411	0.0558642	837.678	605.498	834.323	533.368	1016.65	693.889	662.064	589.236
ENSG00000176102.13	ENST00000524775.1	1479	CSTF3	HGNC:2485	1476.74	0.443447	0.443447	1.35985	1.35985	0.158527	2.7973	0.00515311	0.0558642	1241.17	1712.32	1246.71	2170.19	1127.81	1428.71	1348.99	1538.06
ENSG00000188573.8	ENST00000338333.5	345630	FBLL1	HGNC:35458	27.0525	-1.49542	1.49542	-2.81947	2.81947	0.534823	-2.79611	0.00517212	0.056028	41.5748	12.5302	74.2091	13.2577	14.2521	10.2316	36.2633	14.1014
ENSG00000171552.13	ENST00000434194.1	598	BCL2L1	HGNC:992	2530.13	0.472277	0.472277	1.3873	1.3873	0.168998	2.79456	0.00519697	0.0562655	2070.43	2989.82	2152.06	4158.84	2120.71	2733.7	1938.53	2076.93
ENSG00000111670.16	ENST00000549165.1	79158	GNPTAB	HGNC:29670	2389.42	-0.392527	0.392527	-1.31269	1.31269	0.140634	-2.79112	0.00525255	0.0568354	2692.92	2085.92	2331.23	1585.83	2722.15	2000.75	3025.39	2671.2
ENSG00000203668.2	ENST00000636025.1	1122	CHML	HGNC:1941	1167.3	-0.42014	0.42014	-1.33806	1.33806	0.150549	-2.79072	0.00525902	0.0568735	1342.59	992.01	1408.91	963.734	1573.43	1083.62	1045.42	928.675
ENSG00000151239.14	ENST00000547961.1	5756	TWF1	HGNC:9620	2262.29	0.434353	0.434353	1.3513	1.3513	0.155664	2.79033	0.00526545	0.0568952	1896.57	2628	2000.47	3508.2	1835.67	2170.96	1853.57	2204.85
ENSG00000253276.4	ENST00000315965.6	168455	CCDC71L	HGNC:26685	1439.87	0.518657	0.518657	1.43262	1.43262	0.185951	2.78921	0.00528361	0.0570435	1139.11	1740.64	1229.75	2685.2	1175.32	1343.13	1012.26	1193.58
ENSG00000127824.14	ENST00000425551.1	7277	TUBA4A	HGNC:12407	423.778	1.49257	1.49257	2.8139	2.8139	0.535185	2.78889	0.0052889	0.0570687	212.569	634.986	155.839	969.853	205.23	372.059	276.637	563.047
ENSG00000138095.19	ENST00000447246.1	10128	LRPPRC	HGNC:15714	5390.57	0.377292	0.377292	1.2989	1.2989	0.135294	2.78869	0.00529213	0.0570716	4689.87	6091.28	4438.77	6669.65	4233.82	5228.35	5397.01	6375.83
ENSG00000119681.12	ENST00000557425.1	4053	LTBP2	HGNC:6715	611.625	-0.655744	0.655744	-1.57543	1.57543	0.235231	-2.78766	0.00530908	0.0572224	763.5	459.749	490.84	182.549	1615.23	983.165	184.425	213.535
ENSG00000141295.14	ENST00000580428.1	90507	SCRN2	HGNC:30381	595.577	0.46118	0.46118	1.37667	1.37667	0.165474	2.78703	0.0053194	0.0573016	499.405	691.749	679.544	960.675	387.656	612.967	431.015	501.606
ENSG00000092200.12	ENST00000557606.1	57096	RPGRIP1	HGNC:13436	30.62	1.34645	1.34645	2.54285	2.54285	0.483263	2.78616	0.00533365	0.0573911	17.8854	43.3546	24.383	53.0309	8.55124	42.7867	20.7219	34.2462
ENSG00000174705.13	ENST00000311601.6	285590	SH3PXD2B	HGNC:29242	28353.6	-0.400353	0.400353	-1.31983	1.31983	0.143719	-2.78566	0.00534186	0.0574474	32130.8	24576.4	33591.3	20329.2	29201.5	23830.4	33599.5	29569.5
ENSG00000254453.1	ENST00000533767.1	100874014	NAV2-AS2	HGNC:40743	101.023	-0.884556	0.884556	-1.8462	1.8462	0.317564	-2.78544	0.00534544	0.0574538	135.821	66.2242	126.156	47.9317	234.684	101.386	46.6242	49.3548
ENSG00000135709.12	ENST00000562388.1	9764	KIAA0513	HGNC:29058	713.004	0.43294	0.43294	1.34998	1.34998	0.155475	2.78463	0.00535895	0.0575669	601.733	824.276	719.829	1076.93	577.684	779.463	507.686	616.431
ENSG00000261609.8	ENST00000567335.1	8139	GAN	HGNC:4137	1838.66	0.43307	0.43307	1.3501	1.3501	0.155556	2.78401	0.00536917	0.0576446	1551.81	2125.52	1699.39	2834.09	1224.73	1664.96	1731.31	1877.5
ENSG00000113583.8	ENST00000509913.1	56951	C5orf15	HGNC:20656	1709.96	-0.398725	0.398725	-1.31834	1.31834	0.143289	-2.78267	0.00539136	0.0578506	1945.73	1474.19	2051.35	1361.47	2039	1554.27	1746.85	1506.83
ENSG00000166750.10	ENST00000592325.1	162394	SLFN5	HGNC:28286	1475.78	-0.430136	0.430136	-1.34736	1.34736	0.15459	-2.78244	0.00539527	0.0578604	1663.42	1288.14	855.525	508.892	724.955	614.827	3409.79	2740.7
ENSG00000182310.14	ENST00000572609.1	147650	SPACA6	HGNC:27113	251.506	0.538776	0.538776	1.45274	1.45274	0.193676	2.78184	0.00540515	0.057902	204.446	298.566	250.191	375.295	200.479	295.787	162.667	224.615
ENSG00000100344.11	ENST00000497129.1	80339	PNPLA3	HGNC:18590	94.1694	-0.815362	0.815362	-1.75974	1.75974	0.293132	-2.78155	0.00540998	0.0579217	121.373	66.9661	166.44	66.2886	105.465	65.1103	92.2124	69.4996
ENSG00000188522.15	ENST00000580115.1	644815	FAM83G	HGNC:32554	3044.37	0.377644	0.377644	1.29922	1.29922	0.135782	2.78126	0.00541483	0.0579414	2652.22	3436.52	2813.59	3993.63	2074.15	2788.58	3068.91	3527.36
ENSG00000117226.12	ENST00000564037.1	2635	GBP3	HGNC:4184	728.652	-0.520804	0.520804	-1.43475	1.43475	0.187291	-2.78072	0.0054238	0.0579731	892.871	564.434	411.331	329.403	1611.43	788.764	655.848	575.134
ENSG00000152620.13	ENST00000511088.1	133686	NADK2	HGNC:26404	398.441	-0.475812	0.475812	-1.3907	1.3907	0.171105	-2.78081	0.00542227	0.0579731	463.96	332.922	419.812	305.947	524.476	354.386	447.593	338.433
ENSG00000160703.16	ENST00000469103.3	79671	NLRX1	HGNC:29890	859.26	-0.480117	0.480117	-1.39486	1.39486	0.172733	-2.77953	0.00544383	0.0581227	996.155	722.364	1089.81	584.359	876.027	676.217	1022.62	906.516
ENSG00000166510.14	ENST00000587148.2	80323	CCDC68	HGNC:24350	171.897	0.787341	0.787341	1.72589	1.72589	0.283285	2.77933	0.00544712	0.0581257	121.856	221.937	103.893	341.641	153.922	172.077	107.754	152.093
ENSG00000132821.12	ENST00000448944.1	128434	VSTM2L	HGNC:16096	36.0102	-1.30596	1.30596	-2.47249	2.47249	0.469955	-2.77891	0.00545422	0.0581693	50.5579	21.4624	27.5634	5.09912	94.0637	38.136	30.0467	21.152
ENSG00000164746.14	ENST00000348904.4	136288	C7orf57	HGNC:22247	21.1823	1.64508	1.64508	3.12765	3.12765	0.59286	2.77481	0.00552333	0.0588738	9.28574	33.0789	13.7817	67.3084	4.75069	15.8125	9.32485	16.1158
ENSG00000178445.10	ENST00000639020.1	2731	GLDC	HGNC:4313	5423.13	-0.399119	0.399119	-1.3187	1.3187	0.143855	-2.77445	0.00552948	0.0589068	6189.5	4656.76	6747.73	4157.82	8246.25	6697.05	3574.52	3115.39
ENSG00000053254.15	ENST00000553904.1	1112	FOXN3	HGNC:1928	2331.39	0.471064	0.471064	1.38613	1.38613	0.169827	2.77379	0.00554067	0.0589934	1913.33	2749.45	2117.08	3953.86	1595.28	2228.63	2027.64	2065.85
ENSG00000079335.20	ENST00000469387.1	8556	CDC14A	HGNC:1718	549.741	-0.449985	0.449985	-1.36603	1.36603	0.162271	-2.77304	0.00555356	0.0590981	639.015	460.468	540.667	401.811	888.379	588.783	488	390.809
ENSG00000138592.14	ENST00000560379.1	9101	USP8	HGNC:12631	3919.36	0.421316	0.421316	1.33915	1.33915	0.151962	2.77251	0.00556251	0.0591607	3321.47	4517.26	3424.22	5745.69	3030.94	4034.98	3509.25	3771.11
ENSG00000005486.17	ENST00000467406.2	57414	RHBDD2	HGNC:23082	680.499	-0.442328	0.442328	-1.3588	1.3588	0.159599	-2.7715	0.00557983	0.0592469	784.19	576.808	773.895	504.813	885.529	634.36	693.147	591.25
ENSG00000134243.12	ENST00000471996.1	6272	SORT1	HGNC:11186	4253.41	-0.387643	0.387643	-1.30825	1.30825	0.139855	-2.77176	0.00557546	0.0592469	4815.44	3691.38	5065.3	3244.06	4991.08	4158.69	4389.93	3671.39
ENSG00000162923.16	ENST00000479778.1	80232	WDR26	HGNC:21208	8249.35	0.387377	0.387377	1.30801	1.30801	0.139766	2.77161	0.00557795	0.0592469	7097.71	9400.99	7411.37	11684.1	6560.7	8092.27	7321.04	8426.57
ENSG00000172922.11	ENST00000530192.1	84153	RNASEH2C	HGNC:24116	1664.52	0.403641	0.403641	1.32284	1.32284	0.145714	2.77009	0.00560412	0.0594721	1420.26	1908.77	1567.93	2441.46	1362.5	1722.63	1330.34	1562.23
ENSG00000148700.15	ENST00000479805.1	120	ADD3	HGNC:245	786.229	-0.46939	0.46939	-1.38452	1.38452	0.169528	-2.7688	0.00562629	0.059609	905.892	666.566	861.886	477.278	994.795	784.114	860.994	738.307
ENSG00000196576.15	ENST00000425954.1	23654	PLXNB2	HGNC:9104	39905.2	-0.415451	0.415451	-1.33372	1.33372	0.150038	-2.76897	0.00562343	0.059609	45432.9	34377.4	48437.4	27731.1	38966.1	33185.8	48895.4	42215.5
ENSG00000141556.21	ENST00000572794.1	6904	TBCD	HGNC:11581	5240.72	0.364913	0.364913	1.2878	1.2878	0.131825	2.76817	0.00563726	0.0596925	4551.46	5929.97	5459.67	7722.11	3982.98	5183.71	4211.72	4884.11
ENSG00000162458.13	ENST00000509138.1	54751	FBLIM1	HGNC:24686	9191.81	-0.378055	0.378055	-1.29959	1.29959	0.136614	-2.76732	0.00565188	0.0598144	10335.5	8048.12	9180.73	5973.11	8756.47	7514.65	13069.3	10656.6
ENSG00000183530.14	ENST00000412743.1	253143	PRR14L	HGNC:28738	4240.31	0.365049	0.365049	1.28793	1.28793	0.132025	2.765	0.00569228	0.060209	3694.67	4785.95	4344.41	5818.1	3357.79	4625.62	3381.81	3914.14
ENSG00000162738.6	ENST00000483408.1	57216	VANGL2	HGNC:15511	96.9037	-0.869303	0.869303	-1.82678	1.82678	0.314424	-2.76475	0.00569667	0.0602224	124.336	69.471	136.757	41.8128	57.0083	43.7169	179.244	122.883
ENSG00000254004.7	ENST00000520608.2	339324	ZNF260	HGNC:13499	781.186	-0.422271	0.422271	-1.34004	1.34004	0.152799	-2.76357	0.00571722	0.0604066	894.348	668.024	929.734	616.994	799.066	630.639	954.243	756.437
ENSG00000179134.15	ENST00000596271.1	55095	SAMD4B	HGNC:25492	3857.61	0.408395	0.408395	1.32721	1.32721	0.147829	2.76261	0.00573405	0.0605512	3282.25	4432.98	3414.68	5645.75	3161.11	3983.82	3270.95	3669.38
ENSG00000160209.19	ENST00000461123.1	8566	PDXK	HGNC:8819	10531.2	-0.374984	0.374984	-1.29682	1.29682	0.135745	-2.76241	0.00573762	0.0605557	11894.3	9167.97	12828.6	8444.15	11851.1	9481.91	11003.3	9577.85
ENSG00000057019.16	ENST00000449482.1	131566	DCBLD2	HGNC:24627	593.826	-0.49982	0.49982	-1.41404	1.41404	0.181013	-2.76123	0.00575842	0.060709	687.647	500.004	610.635	340.621	759.16	509.72	693.147	649.67
ENSG00000142910.16	ENST00000480586.1	64129	TINAGL1	HGNC:19168	20936.9	-0.430937	0.430937	-1.34811	1.34811	0.156067	-2.76123	0.00575843	0.060709	24851.9	17021.9	24602.4	14965.9	42327.7	28470.9	7625.65	7628.84
ENSG00000102760.13	ENST00000487837.1	28984	RGCC	HGNC:20369	245.072	-0.550473	0.550473	-1.46457	1.46457	0.199405	-2.76058	0.00576989	0.0607965	290.846	199.297	192.944	144.815	436.113	306.018	243.482	147.057
ENSG00000122121.11	ENST00000371106.4	7512	XPNPEP2	HGNC:12823	44.7363	1.09645	1.09645	2.13827	2.13827	0.397431	2.75884	0.00580074	0.0610883	27.152	62.3206	39.2248	105.042	25.6537	56.7389	16.5775	25.181
ENSG00000164823.11	ENST00000520659.1	734	OSGIN2	HGNC:1355	548.563	-0.459621	0.459621	-1.37518	1.37518	0.166619	-2.75853	0.00580628	0.0611133	629.713	467.414	489.78	301.868	703.102	565.529	696.255	534.845
ENSG00000237786.1	ENST00000446001.1	100874025	GFOD1-AS1	HGNC:40956	10.1799	-2.25971	2.25971	-4.78896	4.78896	0.819384	-2.75782	0.00581887	0.0612124	16.7867	3.57311	15.902	2.03965	19.9529	4.65073	14.5053	4.02896
ENSG00000166946.14	ENST00000565958.1	23582	CCNDBP1	HGNC:1587	5250.17	0.389068	0.389068	1.30955	1.30955	0.14117	2.75602	0.00585091	0.0615159	4467.62	6032.71	5387.58	8524.71	4397.24	5376.25	3618.04	4197.17
ENSG00000141452.10	ENST00000589409.1	29919	RMC1	HGNC:24326	1091.52	0.499392	0.499392	1.41362	1.41362	0.181234	2.75551	0.00586016	0.0615317	875.734	1307.31	958.358	1968.26	953.939	1110.59	714.905	843.06
ENSG00000172889.16	ENST00000371698.3	51162	EGFL7	HGNC:20594	525.071	0.450601	0.450601	1.36661	1.36661	0.163532	2.75544	0.00586134	0.0615317	444.689	605.453	470.698	700.619	317.346	440.889	546.022	674.851
ENSG00000117868.17	ENST00000497111.1	57488	ESYT2	HGNC:22211	7163.73	0.378852	0.378852	1.30031	1.30031	0.137494	2.7554	0.00586198	0.0615317	6228.82	8098.64	6060.77	8827.6	5808.19	7982.52	6817.5	7485.81
ENSG00000256043.3	ENST00000433477.4	1519	CTSO	HGNC:2542	815.439	-0.423501	0.423501	-1.34118	1.34118	0.153725	-2.75492	0.00587061	0.0615553	927.953	702.925	735.73	478.298	1136.37	902.242	911.763	728.235
ENSG00000145041.15	ENST00000335891.5	9730	DCAF1	HGNC:30911	1572.95	0.414661	0.414661	1.33299	1.33299	0.150513	2.75498	0.00586955	0.0615553	1339.49	1806.41	1353.79	2208.94	1341.6	1625.9	1323.09	1584.39
ENSG00000137449.16	ENST00000509684.1	132864	CPEB2	HGNC:21745	1364.58	-0.421845	0.421845	-1.33964	1.33964	0.153274	-2.75224	0.00591899	0.0620288	1551.79	1177.36	1434.36	882.148	1628.54	1240.82	1592.48	1409.13
ENSG00000180370.10	ENST00000426668.1	5062	PAK2	HGNC:8591	4485.14	-0.379852	0.379852	-1.30121	1.30121	0.138044	-2.75168	0.00592903	0.0621003	5052.33	3917.95	4904.16	3229.78	5066.14	4000.56	5186.69	4523.52
ENSG00000204569.10	ENST00000473954.1	5514	PPP1R10	HGNC:9284	4051.29	0.392977	0.392977	1.3131	1.3131	0.142834	2.75129	0.00593616	0.0621247	3470.37	4632.22	3677.59	5851.75	3470.85	4288.91	3262.66	3756
ENSG00000103257.9	ENST00000563489.1	8140	SLC7A5	HGNC:11063	18564.4	0.452987	0.452987	1.36887	1.36887	0.164701	2.75036	0.00595297	0.0622497	15887.2	21241.5	13356.6	24023	21484.5	21119.9	12820.6	18581.6
ENSG00000162227.8	ENST00000533823.1	10629	TAF6L	HGNC:17305	706.861	0.455823	0.455823	1.37157	1.37157	0.165809	2.74909	0.00597611	0.062424	592.19	821.533	595.793	1000.45	576.734	770.161	604.043	693.988
ENSG00000102901.13	ENST00000565436.1	80152	CENPT	HGNC:25787	1540.13	0.423421	0.423421	1.3411	1.3411	0.154018	2.74917	0.00597462	0.062424	1306.78	1773.49	1312.44	2203.84	1580.08	1868.66	1027.81	1247.97
ENSG00000124787.14	ENST00000483546.1	10799	RPP40	HGNC:20992	150.818	0.652697	0.652697	1.5721	1.5721	0.237484	2.74838	0.00598904	0.0625252	115.902	185.734	124.035	242.718	115.917	167.426	107.754	147.057
ENSG00000189060.5	ENST00000340857.3	3005	H1-0	HGNC:4714	12634.1	0.381826	0.381826	1.30299	1.30299	0.139009	2.74677	0.00601855	0.0627993	10840	14428.3	12035.7	18978.9	8536.99	10010.2	11947.2	14295.8
ENSG00000239264.9	ENST00000469459.1	81567	TXNDC5	HGNC:21073	388.655	-0.55643	0.55643	-1.47063	1.47063	0.202626	-2.7461	0.00603092	0.0628725	468.601	308.709	525.825	263.115	614.739	410.195	265.24	252.817
ENSG00000167173.19	ENST00000565074.1	56905	C15orf39	HGNC:24497	3095.99	0.366101	0.366101	1.28887	1.28887	0.13332	2.74603	0.00603208	0.0628725	2710.38	3481.6	2665.17	3732.56	2295.53	2989.49	3170.45	3722.76
ENSG00000215305.10	ENST00000466415.1	64601	VPS16	HGNC:14584	1464.6	0.399986	0.399986	1.3195	1.3195	0.14567	2.74583	0.0060358	0.0628772	1252.61	1676.58	1389.83	2140.61	1048	1283.6	1319.98	1605.54
ENSG00000120211.4	ENST00000239316.4	3641	INSL4	HGNC:6087	2496.51	1.19131	1.19131	2.2836	2.2836	0.43503	2.73845	0.00617293	0.0640084	1492.88	3500.14	1178.86	4969.6	1433.76	2757.88	1866.01	2772.93
ENSG00000135835.12	ENST00000461346.1	57710	KIAA1614	HGNC:29327	60.9297	0.912682	0.912682	1.88254	1.88254	0.333213	2.73903	0.006162	0.0640084	42.597	79.2624	53.0065	91.7842	32.3047	73.4816	42.4799	72.5213
ENSG00000135622.13	ENST00000473350.1	10505	SEMA4F	HGNC:10734	225.811	-0.590168	0.590168	-1.50542	1.50542	0.215526	-2.73827	0.00617636	0.0640084	271.411	180.21	289.416	147.875	303.094	207.423	221.724	185.332
ENSG00000067177.15	ENST00000373539.3	5255	PHKA1	HGNC:8925	277.09	-0.527925	0.527925	-1.44185	1.44185	0.192704	-2.73956	0.00615212	0.0640084	328.592	225.588	301.077	188.668	459.867	308.809	224.832	179.289
ENSG00000166140.17	ENST00000563497.1	84936	ZFYVE19	HGNC:20758	934.612	0.510851	0.510851	1.42489	1.42489	0.186576	2.73803	0.00618088	0.0640084	722.376	1146.85	972.14	1980.5	705.953	953.4	489.036	506.642
ENSG00000136273.13	ENST00000468868.1	3364	HUS1	HGNC:5309	978.964	0.482883	0.482883	1.39753	1.39753	0.176319	2.73868	0.00616862	0.0640084	794.665	1163.26	878.848	1705.15	759.16	852.944	745.988	931.697
ENSG00000092964.18	ENST00000474808.1	1808	DPYSL2	HGNC:3014	624.847	-0.458067	0.458067	-1.3737	1.3737	0.167294	-2.7381	0.00617957	0.0640084	716.545	533.149	414.511	251.897	1091.71	791.555	643.414	555.997
ENSG00000169826.8	ENST00000374466.4	55454	CSGALNACT2	HGNC:24292	1363.41	-0.402629	0.402629	-1.32192	1.32192	0.146957	-2.73977	0.00614825	0.0640084	1553.67	1173.14	1623.06	1050.42	1166.77	981.305	1871.19	1487.69
ENSG00000174238.15	ENST00000573056.1	5306	PITPNA	HGNC:9001	7735.69	0.38209	0.38209	1.30323	1.30323	0.139522	2.73856	0.00617095	0.0640084	6725.73	8745.66	6218.72	9605.73	6262.36	8048.56	7696.11	8582.69
ENSG00000105854.13	ENST00000469716.1	5445	PON2	HGNC:9205	5109.1	-0.372442	0.372442	-1.29454	1.29454	0.136022	-2.7381	0.00617945	0.0640084	5761.69	4456.52	6214.48	4128.25	4891.31	3999.63	6179.26	5241.68
ENSG00000171451.14	ENST00000310045.8	92126	DSEL	HGNC:18144	9824.26	-0.405192	0.405192	-1.32427	1.32427	0.148021	-2.7374	0.00619265	0.064096	11296.2	8352.29	14567.3	8603.24	8814.43	7785.33	10507	8668.31
ENSG00000116991.11	ENST00000486472.1	57568	SIPA1L2	HGNC:23800	3224.15	-0.381916	0.381916	-1.30307	1.30307	0.139558	-2.7366	0.00620769	0.0642171	3652.47	2795.84	3305.49	2397.61	4325.03	2991.35	3326.9	2998.55
ENSG00000105205.7	ENST00000221804.5	1178	CLC	HGNC:2014	157.245	-0.736602	0.736602	-1.66625	1.66625	0.269645	-2.73175	0.0062999	0.0651361	190.411	124.078	166.44	57.1102	278.39	220.445	126.403	94.6806
ENSG00000101280.8	ENST00000381922.5	51378	ANGPT4	HGNC:487	5727.86	0.346525	0.346525	1.27149	1.27149	0.126864	2.73147	0.00630529	0.0651569	5024.45	6431.27	5391.82	7210.16	2974.88	3623.85	6706.64	8459.81
ENSG00000153130.17	ENST00000502535.1	60592	SCOC	HGNC:20335	1873.12	-0.37265	0.37265	-1.29473	1.29473	0.136488	-2.73028	0.00632808	0.0653574	2112.25	1634	2190.23	1596.03	2117.86	1784.02	2028.67	1521.94
ENSG00000010319.7	ENST00000475739.1	56920	SEMA3G	HGNC:30400	25.1985	1.46785	1.46785	2.7661	2.7661	0.537873	2.72899	0.00635282	0.0655779	13.7496	36.6474	6.36078	42.8326	15.2022	28.8345	19.6858	38.2751
ENSG00000197568.14	ENST00000525653.1	11147	HHLA3	HGNC:4906	195.18	0.587554	0.587554	1.5027	1.5027	0.215317	2.72878	0.00635684	0.0655842	154.657	235.703	198.244	321.245	132.069	217.654	133.656	168.209
ENSG00000134873.10	ENST00000376855.1	9071	CLDN10	HGNC:2033	198.888	0.591254	0.591254	1.50656	1.50656	0.216706	2.72837	0.00636476	0.0656308	160.492	237.283	125.095	229.461	126.368	183.239	230.013	299.15
ENSG00000163072.16	ENST00000495202.1	115677	NOSTRIN	HGNC:20203	173.732	0.615175	0.615175	1.53174	1.53174	0.22549	2.72818	0.00636856	0.065635	138.776	208.687	103.893	189.687	131.119	203.702	181.316	232.672
ENSG00000135503.13	ENST00000563121.1	91	ACVR1B	HGNC:172	319.689	-0.531718	0.531718	-1.44565	1.44565	0.194934	-2.72769	0.00637805	0.0656626	375.332	264.046	388.008	211.104	500.723	402.753	237.266	178.282
ENSG00000162909.18	ENST00000463997.1	824	CAPN2	HGNC:1479	3645.83	-0.417911	0.417911	-1.33599	1.33599	0.153206	-2.72777	0.00637631	0.0656626	4147.05	3144.61	3653.21	2118.18	6049.53	4847.92	2738.4	2467.74
ENSG00000130066.16	ENST00000462639.1	6303	SAT1	HGNC:10540	32093.9	0.374877	0.374877	1.29673	1.29673	0.137512	2.72614	0.00640796	0.0659353	28150.5	36037.3	28035.1	41463	20007.1	27259.8	36409.4	39389.1
ENSG00000115457.10	ENST00000436812.1	3485	IGFBP2	HGNC:5471	879.819	0.417787	0.417787	1.33588	1.33588	0.153287	2.72552	0.0064201	0.066025	747.008	1012.63	800.398	955.576	911.182	1393.36	529.444	688.952
ENSG00000188010.14	ENST00000409131.2	729967	MORN2	HGNC:30166	119.723	-0.696874	0.696874	-1.62099	1.62099	0.255797	-2.72432	0.00644338	0.0662292	147.698	91.7477	130.396	68.3282	139.67	104.176	173.028	102.738
ENSG00000134851.13	ENST00000515591.1	55858	TMEM165	HGNC:30760	3131.67	-0.388525	0.388525	-1.30905	1.30905	0.142625	-2.72411	0.00644755	0.0662367	3533.03	2730.3	3410.44	2215.06	3559.22	2723.47	3629.44	3252.38
ENSG00000154274.15	ENST00000284437.6	55286	C4orf19	HGNC:25618	3979.74	0.473006	0.473006	1.388	1.388	0.173718	2.72284	0.00647234	0.066456	3286	4673.47	3045.75	6239.29	3894.62	4396.8	2917.64	3384.33
ENSG00000144837.9	ENST00000475963.1	51365	PLA1A	HGNC:17661	18.7078	1.66819	1.66819	3.17816	3.17816	0.612715	2.72262	0.00647659	0.0664642	8.57437	28.8412	14.8418	54.0507	5.70083	21.3934	5.18047	11.0796
ENSG00000260009.1	ENST00000566054.1	105447648	LINC02130	HGNC:52989	25.9132	-1.51547	1.51547	-2.85892	2.85892	0.556871	-2.7214	0.00650054	0.0666746	40.4855	11.3409	90.1111	19.3767	8.55124	5.58088	22.7941	9.06516
ENSG00000177283.7	ENST00000374694.2	8325	FZD8	HGNC:4046	167.673	-0.654948	0.654948	-1.57456	1.57456	0.240749	-2.72046	0.00651916	0.0668301	204.507	130.84	115.554	64.2489	302.144	159.055	195.822	169.216
ENSG00000205683.11	ENST00000555469.1	8110	DPF3	HGNC:17427	132.933	-0.695283	0.695283	-1.6192	1.6192	0.255662	-2.71954	0.00653724	0.0669443	164.847	101.018	42.4052	24.4758	133.019	90.2242	319.117	188.354
ENSG00000035115.22	ENST00000472861.1	26751	SH3YL1	HGNC:29546	2952.33	0.405141	0.405141	1.32422	1.32422	0.148966	2.7197	0.00653415	0.0669443	2563.29	3341.36	2296.24	3604.06	2076.05	2881.59	3317.57	3538.43
ENSG00000197894.11	ENST00000502386.1	128	ADH5	HGNC:253	4191.67	-0.368244	0.368244	-1.29078	1.29078	0.135473	-2.71822	0.00656345	0.067177	4708.56	3674.77	4727.12	3194.09	3995.33	3221.1	5403.23	4609.13
ENSG00000142182.9	ENST00000431166.1	29947	DNMT3L	HGNC:2980	40.4504	1.19106	1.19106	2.2832	2.2832	0.438249	2.71777	0.00657241	0.067233	26.3048	54.5961	26.5033	74.4472	4.75069	15.8125	47.6603	73.5285
ENSG00000119401.10	ENST00000411410.1	22954	TRIM32	HGNC:16380	597.328	-0.439919	0.439919	-1.35653	1.35653	0.161915	-2.71698	0.00658813	0.0673581	687.071	507.585	632.898	424.247	783.864	551.577	644.45	546.931
ENSG00000165716.11	ENST00000371691.5	138311	DIPK1B	HGNC:28290	196.812	-0.574157	0.574157	-1.48881	1.48881	0.211342	-2.71672	0.00659331	0.0673753	234.136	159.489	191.884	117.28	186.227	126.5	324.297	234.687
ENSG00000167553.16	ENST00000548470.1	84790	TUBA1C	HGNC:20768	15729.8	-0.354786	0.354786	-1.2788	1.2788	0.130615	-2.71627	0.00660229	0.0674314	17620.7	13838.9	18671	12947.7	14715.7	11745	19475.5	16823.9
ENSG00000005448.17	ENST00000482605.1	84058	WDR54	HGNC:25770	56.146	-0.98253	0.98253	-1.97593	1.97593	0.36177	-2.7159	0.00660957	0.06747	74.4103	37.8817	60.4274	21.4163	124.468	66.0404	38.3355	26.1882
ENSG00000189190.10	ENST00000598369.1	162966	ZNF600	HGNC:30951	950.301	0.471328	0.471328	1.38638	1.38638	0.17356	2.71565	0.00661451	0.0674848	779.003	1121.6	854.465	1608.26	802.867	900.382	679.678	856.154
ENSG00000154845.15	ENST00000577393.1	9989	PPP4R1	HGNC:9320	2463.1	-0.37804	0.37804	-1.29958	1.29958	0.139236	-2.7151	0.00662561	0.0675623	2787.86	2138.35	2816.77	1935.63	3177.26	2391.41	2369.55	2088.01
ENSG00000161642.18	ENST00000551864.1	25946	ZNF385A	HGNC:17521	1725.77	1.22023	1.22023	2.32985	2.32985	0.44959	2.7141	0.00664554	0.0677298	1009.5	2442.03	853.405	3674.43	843.723	1757.05	1331.38	1894.62
ENSG00000149485.19	ENST00000541683.1	3992	FADS1	HGNC:3574	2419.31	-0.373506	0.373506	-1.2955	1.2955	0.137643	-2.71359	0.00665588	0.0677791	2729.11	2109.51	2894.16	1971.32	2808.61	2370.94	2484.55	1986.28
ENSG00000078237.7	ENST00000537251.1	57103	TIGAR	HGNC:1185	458.654	0.489079	0.489079	1.40355	1.40355	0.180289	2.71275	0.00667269	0.0678988	378.463	538.845	390.128	687.362	340.149	455.772	405.113	473.403
ENSG00000120519.15	ENST00000502607.1	84068	SLC10A7	HGNC:23088	1188.4	-0.395309	0.395309	-1.31522	1.31522	0.145738	-2.71246	0.00667862	0.0679233	1348.39	1028.42	1358.03	933.139	1356.8	1012.93	1330.34	1139.19
ENSG00000224721.1	ENST00000455232.1	102724153	AC007182.1		50.4911	1.08579	1.08579	2.12254	2.12254	0.400334	2.71221	0.00668354	0.0679376	30.8564	70.1258	26.5033	106.062	37.0554	66.0404	29.0106	38.2751
ENSG00000048471.14	ENST00000562510.1	92017	SNX29	HGNC:30542	1302.71	0.391988	0.391988	1.3122	1.3122	0.144562	2.71155	0.00669701	0.0680387	1116.99	1488.42	1265.8	1850.98	1184.82	1561.72	900.366	1052.57
ENSG00000156853.13	ENST00000565710.1	115509	ZNF689	HGNC:25173	223.015	-0.653218	0.653218	-1.57267	1.57267	0.240926	-2.71128	0.00670238	0.0680574	267.988	178.041	255.491	118.3	293.593	159.985	254.879	255.839
ENSG00000160299.17	ENST00000465356.1	5116	PCNT	HGNC:16068	1986.79	0.39736	0.39736	1.3171	1.3171	0.146593	2.71063	0.00671562	0.068156	1698.65	2274.93	1846.75	2934.03	1534.47	1886.34	1714.74	2004.41
ENSG00000158528.12	ENST00000289495.7	55607	PPP1R9A	HGNC:14946	120.232	0.750384	0.750384	1.68224	1.68224	0.276892	2.71003	0.00672779	0.0682436	87.1026	153.362	83.7503	195.806	98.8144	177.658	78.7431	86.6227
ENSG00000130830.15	ENST00000471821.1	4354	MPP1	HGNC:7219	1914.31	1.24459	1.24459	2.36952	2.36952	0.459632	2.7078	0.00677306	0.0686306	1105.53	2723.1	972.14	4111.93	907.382	2136.55	1437.06	1920.81
ENSG00000105856.14	ENST00000463790.1	26959	HBP1	HGNC:23200	5204.65	0.401375	0.401375	1.32077	1.32077	0.148228	2.70782	0.00677273	0.0686306	4446.39	5962.91	4869.18	7892.42	3620.03	4807	4849.96	5189.3
ENSG00000043039.7	ENST00000605151.1	8538	BARX2	HGNC:956	24.3177	1.40336	1.40336	2.64517	2.64517	0.518334	2.70744	0.00678044	0.0686333	13.395	35.2405	12.7216	39.7732	17.1025	30.6948	10.3609	35.2534
ENSG00000197375.13	ENST00000475308.1	6584	SLC22A5	HGNC:10969	1095.44	0.444543	0.444543	1.36088	1.36088	0.164189	2.70751	0.00677906	0.0686333	904.131	1286.75	1082.39	1914.21	764.861	886.43	865.139	1059.62
ENSG00000119125.17	ENST00000436438.1	9615	GDA	HGNC:4212	597.424	0.465377	0.465377	1.38068	1.38068	0.171999	2.7057	0.00681607	0.0689577	493.317	701.53	626.537	1037.16	473.169	525.533	380.247	541.895
ENSG00000149201.10	ENST00000525247.1	60494	CCDC81	HGNC:26281	119.106	0.724148	0.724148	1.65192	1.65192	0.267755	2.70451	0.00684049	0.0691398	92.6081	145.605	95.4117	180.509	148.222	188.82	34.1911	67.4851
ENSG00000198538.11	ENST00000542421.1	7576	ZNF28	HGNC:13073	2446.73	0.386691	0.386691	1.30739	1.30739	0.142982	2.70448	0.00684123	0.0691398	2084.76	2808.7	2812.53	4190.46	1742.55	2355.13	1699.19	1880.52
ENSG00000139974.16	ENST00000554498.1	145389	SLC38A6	HGNC:19863	303.223	0.512058	0.512058	1.42608	1.42608	0.189363	2.70411	0.0068487	0.0691489	251.964	354.483	212.026	343.681	218.532	320.901	325.334	398.867
ENSG00000185963.14	ENST00000356884.11	23299	BICD2	HGNC:17208	1908.96	0.365968	0.365968	1.28875	1.28875	0.135339	2.70408	0.0068493	0.0691489	1670.87	2147.04	1649.56	2237.49	1455.61	1915.17	1907.45	2288.45
ENSG00000140511.12	ENST00000563808.1	145864	HAPLN3	HGNC:21446	3983.51	0.505455	0.505455	1.41957	1.41957	0.186941	2.70382	0.00685483	0.0691685	3612.13	4354.89	4392.12	5036.91	724.005	1651.94	5720.28	6375.83
ENSG00000143702.16	ENST00000523581.1	9859	CEP170	HGNC:28920	590.111	-0.509131	0.509131	-1.42319	1.42319	0.188323	-2.7035	0.00686143	0.0691989	692.461	487.76	727.249	362.038	468.418	421.356	881.716	679.887
ENSG00000140406.4	ENST00000267984.4	59274	TLNRD1	HGNC:13519	1526.14	-0.394301	0.394301	-1.31431	1.31431	0.145858	-2.70332	0.00686504	0.0691992	1723.74	1328.54	1584.89	1025.94	1667.49	1344.06	1918.85	1615.61
ENSG00000112195.9	ENST00000483722.2	79865	TREML2	HGNC:21092	1109.93	1.426	1.426	2.68701	2.68701	0.52757	2.70297	0.00687239	0.0692371	583.961	1635.9	438.894	2555.68	420.911	861.316	892.077	1490.72
ENSG00000182481.9	ENST00000582898.1	3838	KPNA2	HGNC:6395	1659.94	0.413728	0.413728	1.33212	1.33212	0.153121	2.70196	0.00689321	0.0694106	1425.59	1894.3	1296.54	2136.53	1701.7	1909.59	1278.54	1636.77
ENSG00000131149.19	ENST00000471070.1	23199	GSE1	HGNC:28979	20539.2	0.349103	0.349103	1.27377	1.27377	0.129226	2.70149	0.00690299	0.0694729	18168.7	22909.6	19862.6	25086.7	13860.6	19644.7	20783	23997.5
ENSG00000162302.13	ENST00000532496.1	8986	RPS6KA4	HGNC:10433	2107.94	0.402545	0.402545	1.32184	1.32184	0.149071	2.70036	0.00692646	0.0696727	1824.5	2391.38	1554.15	2536.3	2510.26	2922.52	1409.09	1715.33
ENSG00000136636.13	ENST00000465650.1	51133	KCTD3	HGNC:21305	1701.08	0.428787	0.428787	1.3461	1.3461	0.158834	2.69959	0.00694247	0.0697974	1443.31	1958.85	1381.35	2355.79	1375.8	1829.6	1572.79	1691.16
ENSG00000100320.23	ENST00000397305.3	23543	RBFOX2	HGNC:9906	10438.7	-0.404872	0.404872	-1.32397	1.32397	0.150007	-2.69902	0.00695439	0.0698807	11790.7	9086.6	11671	6786.93	9523.23	8024.37	14177.9	12448.5
ENSG00000147400.10	ENST00000493482.1	1069	CETN2	HGNC:1867	533.434	-0.444486	0.444486	-1.36083	1.36083	0.164709	-2.69861	0.0069629	0.0698934	615.191	451.677	664.702	429.346	598.587	449.261	582.285	476.425
ENSG00000005810.18	ENST00000491491.1	23077	MYCBP2	HGNC:23386	4100.03	0.352556	0.352556	1.27682	1.27682	0.13064	2.69869	0.00696128	0.0698934	3602.33	4597.73	4166.31	5440.76	3030.94	4127.06	3609.75	4225.37
ENSG00000168461.13	ENST00000577284.1	11031	RAB31	HGNC:9771	10072.7	0.424741	0.424741	1.34233	1.34233	0.157433	2.69792	0.00697751	0.0699687	8436.26	11709.2	8857.39	16161.2	9903.29	11447.3	6548.11	7519.05
ENSG00000005884.18	ENST00000514834.1	3675	ITGA3	HGNC:6139	2129.53	-0.409007	0.409007	-1.32777	1.32777	0.151602	-2.69791	0.00697765	0.0699687	2492.2	1766.86	1775.72	1302.32	4337.38	2728.12	1363.5	1270.13
ENSG00000174842.17	ENST00000487911.1	11146	GLMN	HGNC:14373	282.962	0.524822	0.524822	1.43876	1.43876	0.194615	2.69672	0.00700257	0.0701457	229.207	336.717	293.656	477.278	191.928	291.136	202.038	241.738
ENSG00000140992.19	ENST00000561962.1	5170	PDPK1	HGNC:8816	2686.22	0.378585	0.378585	1.30007	1.30007	0.140383	2.6968	0.00700095	0.0701457	2321.21	3051.24	2480.71	3764.17	2155.86	2688.12	2327.07	2701.42
ENSG00000050393.11	ENST00000488770.1	63933	MCUR1	HGNC:21097	1455.03	0.407595	0.407595	1.32647	1.32647	0.151155	2.69654	0.0070064	0.0701477	1247.05	1663.01	1258.37	1958.06	1142.07	1553.34	1340.71	1477.62
ENSG00000006576.16	ENST00000470215.1	57157	PHTF2	HGNC:13411	808.831	0.523381	0.523381	1.43732	1.43732	0.194157	2.69565	0.00702507	0.070274	634.575	983.087	720.889	1577.67	542.529	659.474	640.306	712.119
ENSG00000107643.16	ENST00000459755.1	5599	MAPK8	HGNC:6881	412.615	-0.470731	0.470731	-1.38581	1.38581	0.174632	-2.69556	0.00702703	0.070274	478.929	346.301	434.653	279.432	570.083	400.893	432.051	358.578
ENSG00000141376.22	ENST00000588720.1	54828	BCAS3	HGNC:14347	902.417	0.440749	0.440749	1.35731	1.35731	0.163518	2.69542	0.00702995	0.070274	762.915	1041.92	820.541	1353.31	571.983	793.415	896.221	979.037
ENSG00000109111.15	ENST00000583340.1	6830	SUPT6H	HGNC:11470	10367	0.36937	0.36937	1.29179	1.29179	0.137052	2.69511	0.00703658	0.0703039	8965.1	11768.9	9769.1	15024.1	8708.97	10440.9	8417.23	9841.74
ENSG00000175130.7	ENST00000329421.8	65108	MARCKSL1	HGNC:7142	1785.7	-0.430348	0.430348	-1.34756	1.34756	0.159688	-2.69493	0.00704031	0.0703047	2071.05	1500.34	2529.47	1455.29	1358.7	1253.84	2325	1791.88
ENSG00000158825.6	ENST00000375071.4	978	CDA	HGNC:1712	276.086	-0.55494	0.55494	-1.46911	1.46911	0.205981	-2.69414	0.00705713	0.0704036	331.095	221.076	207.786	120.339	559.631	340.434	225.869	202.455
ENSG00000134250.20	ENST00000650638.1	4853	NOTCH2	HGNC:7882	8719.04	-0.456934	0.456934	-1.37262	1.37262	0.169615	-2.69395	0.00706116	0.0704036	10043.5	7394.61	11289.3	5635.55	7870.94	6923.08	10970.2	9625.19
ENSG00000160218.13	ENST00000468864.1	7109	TRAPPC10	HGNC:11868	1663.45	0.394644	0.394644	1.31462	1.31462	0.146485	2.6941	0.00705798	0.0704036	1427.35	1899.54	1495.84	2342.54	1452.76	1762.63	1333.45	1593.45
ENSG00000257267.3	ENST00000465539.1	10778	ZNF271P	HGNC:13065	500.591	-0.444352	0.444352	-1.3607	1.3607	0.165004	-2.69298	0.00708161	0.070571	577.009	424.173	558.689	379.375	635.642	452.981	536.697	440.164
ENSG00000184524.6	ENST00000524587.1	51286	CEND1	HGNC:24153	9.59418	2.33148	2.33148	5.03322	5.03322	0.865861	2.69267	0.00708814	0.0705996	3.41237	15.776	2.12026	17.337	1.90028	14.8823	6.21656	15.1086
ENSG00000169594.13	ENST00000569704.1	646	BNC1	HGNC:1081	55.6251	-0.991718	0.991718	-1.98855	1.98855	0.368378	-2.69212	0.00709996	0.0706808	76.0503	35.1999	44.5255	22.4361	157.723	66.0404	25.9024	17.1231
ENSG00000187498.16	ENST00000648695.1	1282	COL4A1	HGNC:2202	551029	-0.393558	0.393558	-1.31363	1.31363	0.146277	-2.69051	0.00713435	0.0709134	624228	477830	670947	398230	536778	463765	664959	571495
ENSG00000128309.16	ENST00000628507.1	4357	MPST	HGNC:7223	1877.38	-0.379121	0.379121	-1.30055	1.30055	0.140905	-2.69061	0.00713214	0.0709134	2117.31	1637.44	2021.67	1354.33	1690.3	1404.52	2639.97	2153.48
ENSG00000136997.20	ENST00000652288.1	4609	MYC	HGNC:7553	218.455	-0.585515	0.585515	-1.50057	1.50057	0.217757	-2.68885	0.00716993	0.0712304	270.084	166.825	163.26	112.181	521.626	285.555	125.367	102.738
ENSG00000091879.14	ENST00000523120.2	285	ANGPT2	HGNC:485	305.041	0.512747	0.512747	1.42676	1.42676	0.190762	2.68789	0.00719059	0.0713989	247.458	362.624	226.868	350.82	337.299	525.533	178.208	211.52
ENSG00000121454.6	ENST00000561113.1	89884	LHX4	HGNC:21734	87.1687	-0.784629	0.784629	-1.72265	1.72265	0.292078	-2.68636	0.00722347	0.071661	111.173	63.1643	146.298	65.2688	83.6122	56.7389	103.609	67.4851
ENSG00000169740.14	ENST00000485351.1	7580	ZNF32	HGNC:13095	150.947	-0.642563	0.642563	-1.5611	1.5611	0.239198	-2.68632	0.00722441	0.071661	183.31	118.584	188.703	93.8238	152.972	108.827	208.255	153.101
ENSG00000104611.12	ENST00000522328.1	63898	SH2D4A	HGNC:26102	647.039	0.524092	0.524092	1.43803	1.43803	0.195116	2.68605	0.00723016	0.0716629	540.203	753.876	420.872	894.386	916.883	1003.63	282.854	363.614
ENSG00000164171.11	ENST00000510722.1	3673	ITGA2	HGNC:6137	668.742	-0.520491	0.520491	-1.43444	1.43444	0.193782	-2.68597	0.00723204	0.0716629	829.789	507.696	305.318	178.469	2039	1191.52	145.053	153.101
ENSG00000172785.18	ENST00000382393.2	55871	CBWD1	HGNC:17134	323.939	0.555149	0.555149	1.46932	1.46932	0.206699	2.68579	0.00723589	0.0716643	257.501	390.377	258.672	537.447	252.737	314.39	261.096	319.295
ENSG00000171813.14	ENST00000305233.6	170394	PWWP2B	HGNC:25150	3309.63	0.392952	0.392952	1.31308	1.31308	0.146366	2.68472	0.00725899	0.0718561	2887.84	3731.43	2624.88	3848.82	2379.15	3467.59	3659.48	3877.87
ENSG00000145247.12	ENST00000514155.1	132299	OCIAD2	HGNC:28685	266.688	-0.543332	0.543332	-1.45733	1.45733	0.202395	-2.68452	0.00726344	0.0718633	318.852	214.524	372.106	288.61	445.615	250.209	138.837	104.753
ENSG00000103742.12	ENST00000558819.1	57722	IGDCC4	HGNC:13770	919.129	-0.438266	0.438266	-1.35497	1.35497	0.16334	-2.68316	0.00729309	0.0721197	1069.06	769.195	1442.84	838.296	997.645	829.691	766.71	639.598
ENSG00000109452.12	ENST00000508084.1	8821	INPP4B	HGNC:6075	238.063	-0.53959	0.53959	-1.45356	1.45356	0.201155	-2.68247	0.00730818	0.072231	284.057	192.069	235.349	152.974	431.363	277.184	185.461	146.05
ENSG00000148672.9	ENST00000474574.1	2746	GLUD1	HGNC:4335	3055.35	-0.39177	0.39177	-1.312	1.312	0.146058	-2.6823	0.00731183	0.072231	3462.49	2648.2	3644.73	2254.83	3048.04	2638.83	3694.71	3050.93
ENSG00000180353.11	ENST00000479994.1	3059	HCLS1	HGNC:4844	5662.23	-0.373118	0.373118	-1.29515	1.29515	0.139116	-2.68206	0.00731693	0.0722444	6354.77	4969.68	5878.42	3795.79	7151.69	5938.06	6034.21	5175.2
ENSG00000131037.15	ENST00000587715.1	54869	EPS8L1	HGNC:21295	7233.8	0.408371	0.408371	1.32719	1.32719	0.15229	2.68154	0.00732836	0.0723202	6169.65	8297.95	6625.81	11228.3	7465.24	7919.27	4417.91	5746.31
ENSG00000120685.20	ENST00000602534.1	80209	PROSER1	HGNC:20291	3763.66	0.399083	0.399083	1.31867	1.31867	0.148924	2.67978	0.00736713	0.0726656	3206.33	4320.98	3442.24	5693.68	2982.48	3718.73	3194.28	3550.52
ENSG00000146556.14	ENST00000538033.2	375260	WASH2P	HGNC:33145	113.359	0.73935	0.73935	1.66942	1.66942	0.275975	2.67904	0.00738325	0.0726794	85.8472	140.871	85.8706	168.271	60.8088	127.43	110.862	126.912
ENSG00000165312.6	ENST00000376495.4	220213	OTUD1	HGNC:27346	886.007	-0.439418	0.439418	-1.35606	1.35606	0.164021	-2.67903	0.00738359	0.0726794	1023.23	748.779	1010.3	633.311	1252.28	857.595	807.117	755.43
ENSG00000099860.9	ENST00000593043.1	4616	GADD45B	HGNC:4096	1450.41	-0.388571	0.388571	-1.3091	1.3091	0.145036	-2.67914	0.00738115	0.0726794	1650.52	1250.31	1700.45	1172.8	1948.73	1426.84	1302.37	1151.28
ENSG00000088340.17	ENST00000426117.1	80307	FER1L4	HGNC:15801	3075.27	0.34789	0.34789	1.2727	1.2727	0.129852	2.67912	0.00738151	0.0726794	2709.32	3441.23	3186.75	3911.03	2541.62	3395.96	2399.59	3016.68
ENSG00000073921.18	ENST00000528411.1	8301	PICALM	HGNC:15514	30016.7	-0.364127	0.364127	-1.2871	1.2871	0.135952	-2.67834	0.0073988	0.0727919	33803.1	26230.3	35924.6	23740.5	35843	28469	29641.6	26481.4
ENSG00000181007.9	ENST00000590993.1	284406	ZFP82	HGNC:28682	237.115	-0.556075	0.556075	-1.47026	1.47026	0.20765	-2.67795	0.0074075	0.0728033	279.451	194.78	218.387	130.538	304.994	187.89	314.973	265.911
ENSG00000100625.9	ENST00000556952.3	51804	SIX4	HGNC:10890	437.763	-0.469759	0.469759	-1.38488	1.38488	0.175411	-2.67804	0.00740547	0.0728033	511.574	363.952	521.584	330.423	666.047	462.283	347.092	299.15
ENSG00000152749.8	ENST00000376958.5	160897	GPR180	HGNC:28899	1607.3	-0.389185	0.389185	-1.30965	1.30965	0.145381	-2.677	0.00742836	0.0729712	1819.47	1395.13	1903.99	1243.17	1688.4	1335.69	1866.01	1606.55
ENSG00000184160.8	ENST00000330055.7	152	ADRA2C	HGNC:283	336.729	0.529112	0.529112	1.44304	1.44304	0.19794	2.67309	0.00751563	0.0737908	275.105	398.353	222.627	417.108	278.39	311.599	324.297	466.352
ENSG00000230438.7	ENST00000670827.1	221756	SERPINB9P1	HGNC:28590	360.42	-0.590786	0.590786	-1.50607	1.50607	0.221054	-2.67258	0.00752693	0.0738643	445.345	275.495	649.86	277.392	477.919	350.665	208.255	198.426
ENSG00000110324.11	ENST00000525467.1	3587	IL10RA	HGNC:5964	2089.23	0.481291	0.481291	1.39599	1.39599	0.180123	2.67202	0.00753962	0.0739511	1888.63	2289.83	1671.83	2194.66	447.515	884.569	3546.55	3790.24
ENSG00000007237.18	ENST00000580043.1	8522	GAS7	HGNC:4169	632.142	0.476429	0.476429	1.3913	1.3913	0.17837	2.67102	0.00756217	0.074097	546.031	718.253	248.071	468.099	462.717	552.507	927.304	1134.15
ENSG00000109685.18	ENST00000508299.1	7468	NSD2	HGNC:12766	400.632	-0.51519	0.51519	-1.42918	1.42918	0.193022	-2.66907	0.00760615	0.0744523	465.915	335.349	401.789	206.005	661.296	519.022	334.658	281.02
ENSG00000126878.13	ENST00000372301.2	83543	AIF1L	HGNC:28904	23885.4	-0.360445	0.360445	-1.28382	1.28382	0.13504	-2.66917	0.00760389	0.0744523	26716.9	21053.8	24641.7	16237.6	24447.1	20994.3	31062.1	25929.4
ENSG00000145365.11	ENST00000500655.2	92610	TIFA	HGNC:19075	336.318	0.503321	0.503321	1.41747	1.41747	0.188587	2.6689	0.00761003	0.0744525	279.581	393.054	294.716	479.317	193.828	293.926	350.2	405.918
ENSG00000163138.19	ENST00000506648.1	133015	PACRGL	HGNC:28442	154.086	-0.61131	0.61131	-1.52765	1.52765	0.229102	-2.66829	0.00762394	0.074513	185.689	122.484	174.922	105.042	208.08	151.614	174.064	110.796
ENSG00000066739.12	ENST00000488421.1	55102	ATG2B	HGNC:20187	1671.74	0.369926	0.369926	1.29229	1.29229	0.138636	2.66833	0.00762284	0.074513	1453.29	1890.19	1574.29	2246.67	1333.99	1649.15	1451.57	1774.76
ENSG00000130758.8	ENST00000594791.1	4294	MAP3K10	HGNC:6849	797.998	-0.402088	0.402088	-1.32142	1.32142	0.15071	-2.66796	0.00763124	0.0745466	909.111	686.886	887.329	627.192	1031.85	763.65	808.153	669.815
ENSG00000140396.13	ENST00000520416.1	10499	NCOA2	HGNC:7669	3613.98	0.361368	0.361368	1.28464	1.28464	0.135542	2.6661	0.0076736	0.0749224	3156.91	4071.05	3507.97	4953.29	2633.78	3503.86	3328.97	3756
ENSG00000123838.11	ENST00000424088.1	722	C4BPA	HGNC:1325	27.6546	-1.27547	1.27547	-2.42077	2.42077	0.478564	-2.6652	0.00769436	0.0750872	39.0882	16.2209	33.9242	12.2379	52.2576	22.3235	31.0828	14.1014
ENSG00000224531.6	ENST00000376935.4	221710	SMIM13	HGNC:27356	1846.73	0.400533	0.400533	1.32	1.32	0.150365	2.66375	0.00772755	0.0753729	1583.34	2110.12	1656.98	2640.33	1359.65	1780.3	1733.39	1909.73
ENSG00000157330.10	ENST00000376210.3	93190	C1orf158	HGNC:28567	72.795	-0.837237	0.837237	-1.78663	1.78663	0.314477	-2.66232	0.00776039	0.0756168	93.0703	52.5197	103.893	44.8723	112.116	74.4117	63.2017	38.2751
ENSG00000100997.20	ENST00000461204.1	26090	ABHD12	HGNC:15868	4300.51	0.357723	0.357723	1.2814	1.2814	0.134379	2.66205	0.00776653	0.0756384	3751.1	4849.92	4029.56	5783.42	3663.73	4699.1	3560.02	4067.24
ENSG00000145779.8	ENST00000415806.2	25816	TNFAIP8	HGNC:17260	6135.99	-0.374774	0.374774	-1.29664	1.29664	0.140795	-2.66184	0.00777143	0.0756479	6911.94	5360.03	7094.39	4517.82	6479.94	5636.69	7161.48	5925.59
ENSG00000107581.13	ENST00000462527.2	8661	EIF3A	HGNC:3271	21036.5	0.36503	0.36503	1.28791	1.28791	0.137165	2.66125	0.00778521	0.0757439	18253.2	23819.7	19543.5	29854.3	16796.5	21013.9	18419.7	20591
ENSG00000123364.5	ENST00000243056.5	3229	HOXC13	HGNC:5125	123.069	-0.75825	0.75825	-1.69144	1.69144	0.285074	-2.65983	0.00781797	0.0760172	157.92	88.2182	190.823	76.4868	205.23	111.618	77.7071	76.5503
ENSG00000107957.16	ENST00000420222.1	9644	SH3PXD2A	HGNC:23664	19892.4	-0.424262	0.424262	-1.34189	1.34189	0.159516	-2.65969	0.00782119	0.0760172	22564.1	17220.6	22711.2	12237.9	20430.8	17650.5	24550.2	21773.5
ENSG00000123975.5	ENST00000314355.7	1164	CKS2	HGNC:2000	308.691	0.54116	0.54116	1.45514	1.45514	0.203503	2.65922	0.00783211	0.0760467	253.602	363.781	198.244	391.613	332.548	392.522	230.013	307.208
ENSG00000196510.12	ENST00000464697.1	51434	ANAPC7	HGNC:17380	760.331	0.472493	0.472493	1.38751	1.38751	0.177678	2.65927	0.00783102	0.0760467	628.097	892.565	624.417	1186.06	595.737	730.165	664.136	761.474
ENSG00000179104.9	ENST00000549919.1	160335	TMTC2	HGNC:25440	108.044	-0.751131	0.751131	-1.68311	1.68311	0.28254	-2.65849	0.00784911	0.0761708	139.091	76.9969	101.773	61.1895	234.684	102.316	80.8153	67.4851
ENSG00000156531.17	ENST00000370800.4	84295	PHF6	HGNC:18145	576.364	-0.420581	0.420581	-1.33847	1.33847	0.158212	-2.65834	0.00785278	0.0761708	659.707	493.021	666.822	464.02	634.692	501.349	677.606	513.692
ENSG00000137948.18	ENST00000484781.1	676	BRDT	HGNC:1105	498.849	-0.496019	0.496019	-1.41032	1.41032	0.18661	-2.65805	0.00785946	0.0761973	577.308	420.391	545.967	281.472	576.734	478.095	609.223	501.606
ENSG00000165685.8	ENST00000546153.1	120939	TMEM52B	HGNC:26438	163.448	-0.663243	0.663243	-1.58364	1.58364	0.249564	-2.6576	0.00786982	0.0762222	208.945	117.95	148.418	106.062	426.612	206.493	51.8047	41.2968
ENSG00000050438.17	ENST00000546875.1	9498	SLC4A8	HGNC:11034	3390.4	-0.414407	0.414407	-1.33275	1.33275	0.155933	-2.6576	0.00786993	0.0762222	3765.59	3015.21	2562.34	1487.92	3823.36	2948.56	4911.09	4609.13
ENSG00000019582.15	ENST00000522153.1	972	CD74	HGNC:1697	2598.07	0.403052	0.403052	1.3223	1.3223	0.151798	2.65519	0.00792629	0.0767296	2345.87	2850.28	1091.93	1632.74	1597.18	2377.45	4348.49	4540.64
ENSG00000108379.10	ENST00000576471.1	7473	WNT3	HGNC:12782	48.3514	-1.01509	1.01509	-2.02103	2.02103	0.382472	-2.65403	0.00795362	0.0769178	63.3334	33.3695	61.4876	23.456	91.2133	59.5294	37.2994	17.1231
ENSG00000121690.11	ENST00000311388.7	91614	DEPDC7	HGNC:29899	1833.73	-0.402199	0.402199	-1.32152	1.32152	0.151543	-2.65403	0.00795371	0.0769178	2081.61	1585.86	2052.41	1247.25	1129.71	971.073	3062.69	2539.25
ENSG00000233056.2	ENST00000617971.1	90625	ERVH48-1	HGNC:17216	20102.4	-0.397798	0.397798	-1.3175	1.3175	0.149914	-2.65351	0.00796589	0.076997	22548.2	17656.7	19988.8	11636.2	22633.2	19132.2	25022.7	22201.6
ENSG00000063241.8	ENST00000589108.1	79763	ISOC2	HGNC:26278	1041.16	-0.40556	0.40556	-1.3246	1.3246	0.152865	-2.65307	0.00797636	0.0770596	1182.18	900.132	1153.42	729.174	1285.54	1056.65	1107.58	914.574
[truncated: 14,971 more rows]

## Sheet: sig. DE_sorted
gene_id	transcript_id	entrez	gene_name	hgnc_id	baseMean	log2FoldChange	abslog2 FoldChange	Fold Change	absFold Change	lfcSE	stat	pvalue	padj	ntcsi	TAZsi	ntcsi _3 MK05001	Tazsi_3 MK05002	ntcsi _6 MK05003	TAZsi _6 MK05004	ntcsi _7 MK05005	TAZsi _7 MK05006	down >2 61 genes	down 1.5-2 363	up >2 385	up 1.5-2 357
[truncated: 1,166 more rows]
